# Supplementary material for: Carbohydrate metabolism in Oenococcus oeni: a genomic insight
Source: BMC Genomics. 2016 Dec 1;17:984. doi: 10.1186/s12864-016-3338-2 (PMC5131533; doi:10.1186/s12864-016-3338-2)
Supplement: Additional file 1: Table S1. — Protein sequences database. (XLSX 92 kb) [file 12864_2016_3338_MOESM1_ESM.xlsx]

## Sheet: glucose
Glucose metabolism	gene or gene cluster short name	Protein function	PFAM EC, TCDB, CAZy…	refererence protein	sequence
Transport and phosphorylation	manA	PTS permease IIA subunit	TCDB: 4.A.6	ABJ56348.1	MKLILVSHGPLSSAILESAEMIVGKIKGAVALSLTPNMSPSELQQKIEAEIKKIPDNEQIVVALDLLGGTPANVTTRILAAYPRINVLTGMNLPMAIEFANQQLLGGKLNFSQLLSMGQGGIVDIKQQLQSSDEDEDEV
		PTS permease IIB subunit	TCDB: 4.A.6	ABJ56345.1	MSIAAVRIDGRLLHGQVANMWTGVIKPSRIMVVDNSTANSDIEKAAIKLARPAGVNLSILNEDRAIDHIINGRYDSQRVFVLVRRPKVLLDMIDGGVQIKEVNVGNMSQADGTKPLTKSINILQSDVDAFNLLHKKGIKMTVQMVPSDPAVDLMQLLKKFASV*
		PTS permease IIC subunit	TCDB: 4.A.6	ABJ56346.1	MSGNILLWQVIVLTFYSMYQIIDDLTFISSLAQPVWAGLITGAVMGDVTKGLIIGGSLQLTVLGVGTFGGASKIDANSGTILATAFSISSGMNAQTAVAAIGVPVASLMIETDVLGRFTNTYFQHRIDRTIEEENYHAFERNYLYGAIPWALSRGIPVFIALQFGGGLVTEIVKVLDTKMVWLSNGLATAGALLPAVGFAILLRYLPVKKHFAYLILGFTLTALLTTVFTNVQNLGTSMAKVSSSFSNNFTALPMVAISLIGFSFALNAYKRDVGNLPSSTDSQQNGPSQPEQSEQKNTKDEDGEIDGDED
		PTS permease IID subunit	TCDB: 4.A.6	ABJ56347.1	MATKTKYELTKKDFRQMNRRNIFLNQLGWNYEKMQGSGYLFIVLPQLRKIYGDHTPELKRAMRMQNQFFNTNPYLNTTIQGLDVALEEKQGISSLETVSGLKNGLMGPVAAIGDTIFASLIPAIIGAIAANMAVQGNPAGAFLWLAVNIAIMYFRWIQLEFAYKGGVTLVTKLQGEMNALTNAATLLGVYVVGALIASLVNIDVPFVAHIGKMTVNLQNEFDTIMPKMIPGLAVGLIYWILGRKRMTSTKAIFIVIIVAVVFSALGVLGKGA
	manB	PTS permease IIAB subunit	TCDB: 4.A.6	ABJ56421.1	MVGIVLASHGNFAEGIYQSAEMIFGKQQNVQTVTLSPNEGPEDFLNKLKQAIDSFDDQKQVLLLIDLWGGTPFNQSSGLLSGHEDSWAVVTGMNLPMVIEAYGSRSSMDSAQEIATHIIETGKDGIRIKPESLEPKKATATVKSSGQPHGTIAPGTVLGDGKIKYVLARVDSRLLHGQVAMSWTKSTNPNRILVVSDSVAKDRLRKSMIVEAAPPGVNTNVIPIKKMIEVAKDPRFGNTKALVLFENPEDALKTIEGGVDIKELNIGSMSHAVGKVAVNKVLSLGKEDVEAFDGLKKLGVKFDVRKVPGDSSENMDNIVNKARKDLSSVKS
		PTS permease IIC subunit	TCDB: 4.A.6	ABJ56422.1	MSAISMILVVVVAFFAGMEGILDEFEFHQPLVACTLIGLVTGHLVLGVILGGSLQMIALGWANIGAAVAPDAALASVGSAIILIEGGQGTKGIGSAIAVAVTLAVAGLFLTMIVRTITTFIVHIMDHAAEEGKSRIIDMWQVIAICLQGLRIAIPAALLLVIPSSEVRAVLNAMPSWLSDGMTIGGGMVVAVGYAMVINMMASREVWPFFVIGFVIASITDLTLIAIGALGVSLALMYLALDKGGSNGNSSGNSGGGNNTGDPLGDILDAY
		PTS permease IID subunit	TCDB: 4.A.6	ABJ56423.1	MAKDKITLTKGDRLHVAWRSTFIQGSWNYERMQNGGWVYALIPALNKLYKTKEDRAAAYKRHLVFFNTHPYLASPIIGVTLALEEDRANGAPVDDVAIQGVKVGMMGPLAGVGDPVFWYTVRPLLGALGATLALSGNVLGPILFWVLWNIIRWAFMWYTQEFGYRAGSRITDDLSGGLLKTVTRGASMMGMFVLAALIERWVSIKFTPVVSKVTLSKGAYIDWGKLPSGTKGIREALTEQANGLSLTKIQTTTLQQNLDSLIPGLMALLLTFACMWLLKKKVSPIIIILGIFVIGVGGHLLGLL
Transport	mfs0819	MFS permease	TCDB: 2.A.1, PF07690	ABJ57426.1	MQEENIVHRPLFKLSILSISLMTMIAPAISSALPLMYGSFKGETETAVETLVTVPNFGIIVFLFLSPFVIKLIGGKNTVIFGLLLALVAGIIPVFSNDYALVFVSRFLLGSGIGLFNSMCVSLIARFYKGDELSTMMGFQGATGSLGGALGAFLVNWLVTLGWHQTFLIYLIALPIMALFIFCIPRQLLNEGKSVSSSGKQVSSNSGKQTINLPVWGLSVLIFLVFAFFLASQLQLPALVTAKRIGSLSQVSVLNGITTLFGIPIGAVYGKVSKFLKNLTLSAGFLFAALGFSLIAFGSDLLIVGLGAIVSGVGFGLMVPSIYVWMAKVAPKNSENLASTVLLVTTNIGVFACPTILNFLGGLFWTAGAQSSMLVAMIAFIVMFVISIFSIFSFKTRNK…
	mfs1574	MFS permease	TCDB: 2.A.1, PF07690	ABJ56741.1	MKKRQPFFNFSWEIFLIAGNLRLTIIVIPPISSYIMQSFDLDQTKIGLLTSIPLICFGLLSVLAPLVIRKLGSYRTMITALGILIIANFFRVLSAPWLFVGSFFTGAAITILNILTPTVIVERAPKHANVLNGLYTATLNLWAAGIGYLVAPLAKQIGWQAVVQLTSILPIITLAGWFLIKNKTSNNDLEKNTVSNQQNIKLIEIINHPKIWLLAIFMGLQSFIYYGLIAWLPSILNHLKLSLLATGSLFALFQFIGIPISYIIPRISAGKNAFKWVLGGLFVGYVSGLSLLNLKSPTLPVITIAIIALGLTTAAIFSLALGLITTLSDSAREISVIGGVVQSLGYLLACISPTLLGKLNSSFGNWNLPITLLLSLSIITILVGWLFLRENTFTN
	mfs0136	MFS permease	TCDB: 2.A.1, PF07690	ABJ56130.1	MDTPVEDKKPVRRPPFFPKPKKLKAFYIYLEYLIGNAASAMTWPVTSLYLHNYLHQSFFVTGIVLMFGSIVSMVASWAAGLMFDHWRPYHSFLISLFLALFGSLMMFFFHDWPVYAIWLMLLNFGIGMFQTLINSYGSHIAAASPKKFFSNMAIILNIGTVIGTFFGTWIFDKLNIQGMMFLGIIFYLLMLVIAIIFFCIKIRPIAEIPKNKRELHLHYSHLLLAIGALTMMTYLTYQFWETVMGPHMVSLGMTIEQYGYLWTINGIVIIVFQNWVTKVTSNWSLRKSVSIGTMIFAITFPPLIWADKFWEMVIITIVLVIGEMLFSPGTTTWVSQIVPEQFQGQGMAFVSAAISLGRSIGPLYAGIFMDRGWIFALFMSSFVALVLLDGLVFLLGKKQ…
Phosphorylation	nagC	hexokinase, glucokinase	PF00480	ABJ56837.1	MTKDKLIGVDLGGTTIKFAILTIEGEIQEKWAVPTNILDDGSHIVPDIVNSINKRLGLLKLDRERIVGIGMGTPGTVDRQNGTVEAAYNLNWKNIQHVREAVQKGTGLDFTIDNDANSAAIGEQWKGAGENNPNVAFVTLGTGVGGGIIANGHMVRGVFGAGGEFGHVVVEPNGYLCTCGNRGCLEQYCSAPGVVHLAHDFADEYEGNSQLKQMLDNGEDVTSKTVFDLAKNGDFLATEIVDKMAYYLGYATASLSNILNPAYVVIGGGVSAAGSFLLNKVQKHWTKYAFSPVRSSTKLKLAVLGNDAGVIGAASLAREFIKK
	nagC1	hexokinase, fructokinase	PF00480	ABJ57554.1	MLLGSIEAGGTKFVCAVGNEDYRTKNIVRFPTTTPEETLTKCVEYFKKFDDVKAIGVSSFGPIELRRNSPKYGYITNTPKPGWADVDFVGRLKKDFDVPIHWTTDVNGSAYGEYVISTLFNEHINSLVYYTIGTGVGAGAIVNGKFIGDLGHPEMGHVRLKRHPDDLDFPGICPFHGDCLEGLVSGPTFEARTGKKGQNVPLTDHVWDIVAYYVAQAAIQVTLTLRPAKIVFGGGVVSEEFLKKVRVQFKELLNDYVDVGKLEDYIVMPAIKENGSATLGDFALALLEYRK
	nagC2	hexokinase, fructokinase	PF00480	KGI02064.1	MVAKSKLLGSVEAGGTKFVCAVADSNFNIVDQIKFKTSNPHDTLLQTINFFQKFEVSAIGVGSFGPIGIKEGYDDYGFITKTPKVGWSDFDFIGTLKTAINVPIFFTTDVNSSVYGEYQFGTVKKDQALVYFTLGTGVGVGVIQSGLFVGGRSHPEMGHIILRKHPDDTNFAGVCRFHGDCLEGLASGPSLEARTGVRGENISDDDPVWDIIAYYIAQAAWSATLSFRPDKIIFGGSVSSRPGLLYKARQQFEQMSNDYLPLPSLDDYIVRPTIENNGSATYGNFALALFALQKAENINL

## Sheet: trehalose
Trehalose metabolism	gene or locus short name	Protein function	PFAM EC, TCDB, CAZy…	refererence protein	sequence
Transport and phosphorylation	locus treA	PTS permease IIA subunit	TCDB 4.A.1	ABJ57211.1	MLGFGKKKKVLVDDQKLYVPVNGKVVNLSTVSDPVFAQKMMGEGFAVEPEDKLVVAPVSGEVTVLQPHAVGFKRADGLEVLLHMGIDTVSMNGEPFKLFVKVGDIVSGGDKVAEVDWSEIKKAGFPLTTMVLITNSKDLLDDFSVDYGVSDHGESIGWAKSK
		PTS permease IIBC subunit	TCDB 4.A.1	ABJ57210.1	MAKQDYKKLAADIIDGVGGADNVDKVIHCITRLRFYLKDEKKANTEKISSLPGVAGAVYNAALGQYQIVIGPAVTDVYDQVVAQLGTSVVDENATNQAVAETQASAGKKRPTNPWGWIVYGFQLLIGTITGSMIPIIGLLAASGILKGFLTLFTFNLGWIDVKSTTYILINAMGDSTFYFLPILVGYTAAKQLKSDPITVAAIGGVLVHPTVIAIAAASTKGINSLFGIPLNATFFGLPIHIPNYSYTIFPIIFAAWLARPVGNWLKKVLPLSLRSIFQPLFTLFIVTTVVVAVVGPVISLISAGLAAVINFLVTFNEAIAGLVIGAFYQCLVIFGLHWMVIPLISNDIASTGHSVLNGLVNFTMIAQGAGALGVWAKSKKEDIKNLAFAGALSGFAGV…
	ptsI	phosphoenolpyruvate protein phosphotransferase, EI	PF05524, PF00391, PF02896	WP_002818510.1	MAETKKLTGIAASDGVGIAKSYLLVDPSLAFPYNEKIKDVAAEESRLDKALSASKDDLKKIEAKAEKNLGKEEAEVFQAHITILSDPELVSGIKAQIEHKQINAESALKNVTDNYIATFETMTDNAYMQERAADIRDIAKRVTSHLLGIDLPNPALIDEEVIIVAHDLTPSDTAQLDPTFVKGIVTDIGGRTAHASIMARSLEIPAVVGIGNAISEIKNHVNIIVDGGAGQVLIDPNEEEEVVYARKVGEYFARKREQAKLKNQTTESADGKHFDINANIGSPKDLDSVIESGAEGIGLFRTEFLFIDSDHLPTEDEQFSAYKAALQAVDGKPVTIRTMDIGGDKQLSYWKLPKEDNPFLGYRAIRISLKQDDIFRTQLRALLRASVYGNLWIMFPMIA…
	singular ptsI	phosphoenolpyruvate protein phosphotransferase, EI	PF05524, PF00391, PF02896	strain IOEB0607	MAETKKLTGIAASDGVGIAKSYLLVDPSLAFPYNEKIKDVAAEESRLDKALSASKDDLKKIEAKAEKNLGKEEAEVFQAHITILSDPELVSGIKAQIEHKQINAESALKNVTDNYIATFEAMTDNAYMQERAADIRDIAKRVTSHLLGIDLPNPALIDEEVIIVAHDLTPSDTAQLDPTFVKGIVTDIGGRTAHASIMARSLEIPAVVGTGNAISEIKNHANIIVDGGAGQVLIDPNEEEEVVYARKVGEYFARKREQAKLKNQTTESADGKHFDINANIGSPKDLDSVIESGAEGIGLFRTEFLFIDSDHLPTEDEQFSAYKAALQAVDGKPVTIRTMDIGGDKQLSYWKLPKEDNPFLGYRAIRISLKQDDIFRTQIRALLRASVYGNLWIMFPMIA…
	ptsH	phosphocarrier protein HPr	PF00381	WP_002816503.1	MVSKEFTITADSGLHARPATMLVQKASEFDSKLTLKYDGKEVNLKSIMGVMSLGAGKGAKIEIVADGGDAQAALDGVEGTLKSESLV
Hydrolysis	treC	Trehalose 6-P-hydrolase	CAZy GH13, EC 3.2.1.93	ABJ57209.1	MKDGTISDFANKVVYQVYPKSFKDSNNDGIGDLQGIIENLPYLAKLGIDYLWLNPIFPSPQRDNGYDISDYRAIDPIFGTMNDFKELVSKAAEHKISIMMDMVFNHTSIAHQWFQKALAGDKKYQAYYILRPKKADGSTPNNWQSKFGGSAWASFGDSDLDYLHLYDISQADLNWRNPEVVSEVNHVLKFWLDKGVKAFRFDVINVIGKDRKLLDDPTGGDGKAMYTDKPIVHDYLQNMYRDVFAKENNIMTVGELSSTSVENAVEYTAPGRHELSMAFTFHHLKVDYQNGNKWTKVPYDFQKLRQVLHQWGKGLSDGNGWPAWFWNNHDQPRAINRFVSNPKYYRLGAEMLAAVVHLNRGTPYIYMGEEIGMINPDFKSIDSYVDVESHNAYKELLKK…
	treC1	Trehalose 6-P-hydrolase	CAZy GH13, EC 3.2.1.93	ABJ56044.1	MSKKQWFKDTVVYQVYPMSFQDSDNDGIGDLPGITKRLDYIKKLGADVIWLNPIYESPNKDNGYDIANYRAINPEYGSMNDFDDLLNKAHQLNLKIMMDLVVNHTSDQHHWFQESKKTKDNPFSDFYIWRDPVDGHEPNNWLAAFGGSAWTYVPERKQYYLHLFATGQPDLNWENPDVRQAVFDIERFWLDKGVDGFRMDVINLISKPKGLPDVPEPATAGKTMDFVADGHRLNEFLSQMNSEVLSKYDTITVGEMPGSTTEDAIKYTGLNSHELNMVFQFEHVGLSPNPDVRLGKWNDQPVKLTELKASLNRWQTGLDGKGWNSLYWNNHDQPRAVSRFGNDDPKYRVLSAKMLATTLHLMQGTPYVYQGEELGMTNAHFTKLNQYEDIESINFYHEL…
Transport	malEFG	MalE, ABC transporter	ABCdb: S_5ab	ABJ56236.1	MKKFSKFINLGAVSLMTAAIFSGTGLLFRQDAFAAQPYKGKTIKIGVWIGSDLEQTGLNKLIKGFEKKEGAKVTEKVYTNFQTQIQADFSARKAPDVFYMDSSLYPWFISQGVLAQLPKKQMQSTKFYKNLIAAFTSKGKLYGVPKDNSTLGLLINKDMFKKVGVDPKTIPTSYAGLIKWLPGFQAKLNKAYGKGKVTAMTYDQDMARNLAIMIAKGGKPVKNNGKANLASAQVVKNLGLYKKLVNTGAVATAKDLGSGDNGTAFGTGKVAMTEEGNWTYQVQKKQYKTNFEVLPMPTYQGKQRGMIFTVGWGENAESKNKKLDNAWIAYVTSKKEMSVWAKTVGVMPSRPDVAKAIKLTKDSNLDTWLKATNYSTVWQEGNTLTTINTSYQNFISDAM…
		MalF, ABC transporter	ABCdb: M_5ab2	ABJ56237.1	MASNLEYRKPQKTGQKRRNRETRQAYLFLTPALIIIIIFFVAAIAFALFMSFNKVNMFSQQFRFTGFKNYLNAFSDKVALKALSNTALFSFVVVPLQTLIALVIAYGLSSHAVKFKKTFRLIYFLPTLTSSAALTLIFMFIFNVAGPLNNFFMSIGFYNKPINFLQNPAYSLKVIMVMNIWSTVPTYMTIYLASLVDLPESFYEAAEMDGATSWDKLRYITVPYLRPITTYVLLTGIIGTFQMFDQAFIFSNGSGGPNNSTLTLALMIYNYAFGSLNTMGYACALAILLTIIIFAVSRLAEKINGGNGLQ
		MalG, ABC transporter	ABCdb: M_5ab1	ABJ56238.1	MREKSKILKVILYIVLILYAIITFYPFLWALAASFKPLKEIVSGNPNIIPKHATLASYEYIFGASSLFTRWFVNSVIVSTIGTVINIFLNTMAGYALARLDFPGRQRIYYAFLAFMMVPAQILLIPNFLILSKMGLLDTLTSLILPAAINIGNIFMMRQFFLSFPKDIEEAAEVDGLGRFATFFRIVMPLARPSIATQAVFTFMGFWNNFMAPMLYISTPSKYTLTLGLQTFVSQQSGIRWDHSMAASIISILPIIVLYIIFNGYFLQGIRMDGEK
	mfs0041	MFS permease	TCDB 2.A.2	WP_002821507.1	MNLSHASDSKISADIPLVNKKEKPLIKNTDKEEKHHLPKLRLSTIFAMTFGFFGINMAFSLQSSQLGRIFQTIGANPNNLGFFFILPPLAGMVIQPLIGKYSDRTWNRFGRRMPYLLIGAPAAAIVLILLPNAGSFGFGYASVAALCFGAVATLFMDLTSNICMQPFKMIIGDMVNEDQKDLAWSWQQSFSNLGGVLAAVIPFVLTLVGISNTAPKGEVPLTVKIAFYSAAIILLVTSLLTIIKVHEYDPKTYAQYHEIDLQAQKKSPSLVKLLKDAPRAFWETSVVEFFSWFAILYLWTYATGAISLNVWHTSNASSAGYQAAGNWYGVLTCIMSIAAVIWGIVVQARTKPTSRKFWYSFGLLAGAVGYFMIYFIHNKWLMIIPFCLIGISYLVINTQ…
Phosphorylation and hydrolysis	malA	maltose-trehalose phosphorylase	CAZy GH65N, EC.2.4.1.64	KEP87984.1	MTKTLMEYQQNQPWIIKENSFDNNFLSKCESVFALGNGYLGVRSAFEENYIGEKRDMFVSGTFDRFDKSEVTELPNVPDFIQMEFVINGRNLDLNLGEITQYSFSLNLKTGQLIRHFIWKFADIHLEFNFRRFVSFDDLHLLGQEVTIRNLGADTSFQLKSGIDGQLTNSGSQHFAEGTKDQEKNRILQMVSTTAQSRIDFVQSTIHDFSDRSLIDKARIEISRRQIHKLYWFHLKSNQSIKISKLSNVYTSIDRDLNQKTVEYMISVSANVLNFDVQKGFDYLLKKSALAWEEKVWRDFPIEIKSIDFTDQLALNFARYHLHIMVPKHDGRMSIAAKGLSGEGYKGHTAWDTDIFMLPYFTMTYPEIARKLLTYRYLGLSGAHKKAALNHYQGAQYPW…
isomerisation	bpgm	beta phosphoglucomutase	EC 5.4.2.6, PF13419	ABJ56295.1	MAKFSDIKGFTFDLDGVITDTAKFHEQAWKQTAEEVKTPWSDQLAADLKGISRMDSLEMILKAGNHEKSYSHEEKVALADQKNKKYQQLIKQLTPADILPGMEKLLNDLKSAGYQMSLASASKNAPGILKQLGISDYFKGIVDPATLHAGKPDPEIFVRAGEILGFRAEEMIGLEDAPAGIKSIKGAGQTALGIGPATKTAVPDLYFDNTAEVSLAAIKERMA

## Sheet: mannose
Mannose metabolism	short name	Protein function	PFAM, EC, TCDB, CAZy…	refererence protein	sequence
Transport and phosphorylation	manA	PTS permease IIA subunit	TCDB: 4.A.6	ABJ56348.1	MKLILVSHGPLSSAILESAEMIVGKIKGAVALSLTPNMSPSELQQKIEAEIKKIPDNEQIVVALDLLGGTPANVTTRILAAYPRINVLTGMNLPMAIEFANQQLLGGKLNFSQLLSMGQGGIVDIKQQLQSSDEDEDEV
		PTS permease IIB subunit	TCDB: 4.A.6	ABJ56345.1	MSIAAVRIDGRLLHGQVANMWTGVIKPSRIMVVDNSTANSDIEKAAIKLARPAGVNLSILNEDRAIDHIINGRYDSQRVFVLVRRPKVLLDMIDGGVQIKEVNVGNMSQADGTKPLTKSINILQSDVDAFNLLHKKGIKMTVQMVPSDPAVDLMQLLKKFASV*
		PTS permease IIC subunit	TCDB: 4.A.6	ABJ56346.1	MSGNILLWQVIVLTFYSMYQIIDDLTFISSLAQPVWAGLITGAVMGDVTKGLIIGGSLQLTVLGVGTFGGASKIDANSGTILATAFSISSGMNAQTAVAAIGVPVASLMIETDVLGRFTNTYFQHRIDRTIEEENYHAFERNYLYGAIPWALSRGIPVFIALQFGGGLVTEIVKVLDTKMVWLSNGLATAGALLPAVGFAILLRYLPVKKHFAYLILGFTLTALLTTVFTNVQNLGTSMAKVSSSFSNNFTALPMVAISLIGFSFALNAYKRDVGNLPSSTDSQQNGPSQPEQSEQKNTKDEDGEIDGDED
		PTS permease IID subunit	TCDB: 4.A.6	ABJ56347.1	MATKTKYELTKKDFRQMNRRNIFLNQLGWNYEKMQGSGYLFIVLPQLRKIYGDHTPELKRAMRMQNQFFNTNPYLNTTIQGLDVALEEKQGISSLETVSGLKNGLMGPVAAIGDTIFASLIPAIIGAIAANMAVQGNPAGAFLWLAVNIAIMYFRWIQLEFAYKGGVTLVTKLQGEMNALTNAATLLGVYVVGALIASLVNIDVPFVAHIGKMTVNLQNEFDTIMPKMIPGLAVGLIYWILGRKRMTSTKAIFIVIIVAVVFSALGVLGKGA
	manB	PTS permease IIAB subunit	TCDB: 4.A.6	ABJ56421.1	MVGIVLASHGNFAEGIYQSAEMIFGKQQNVQTVTLSPNEGPEDFLNKLKQAIDSFDDQKQVLLLIDLWGGTPFNQSSGLLSGHEDSWAVVTGMNLPMVIEAYGSRSSMDSAQEIATHIIETGKDGIRIKPESLEPKKATATVKSSGQPHGTIAPGTVLGDGKIKYVLARVDSRLLHGQVAMSWTKSTNPNRILVVSDSVAKDRLRKSMIVEAAPPGVNTNVIPIKKMIEVAKDPRFGNTKALVLFENPEDALKTIEGGVDIKELNIGSMSHAVGKVAVNKVLSLGKEDVEAFDGLKKLGVKFDVRKVPGDSSENMDNIVNKARKDLSSVKS
		PTS permease IIC subunit	TCDB: 4.A.6	ABJ56422.1	MSAISMILVVVVAFFAGMEGILDEFEFHQPLVACTLIGLVTGHLVLGVILGGSLQMIALGWANIGAAVAPDAALASVGSAIILIEGGQGTKGIGSAIAVAVTLAVAGLFLTMIVRTITTFIVHIMDHAAEEGKSRIIDMWQVIAICLQGLRIAIPAALLLVIPSSEVRAVLNAMPSWLSDGMTIGGGMVVAVGYAMVINMMASREVWPFFVIGFVIASITDLTLIAIGALGVSLALMYLALDKGGSNGNSSGNSGGGNNTGDPLGDILDAY
		PTS permease IID subunit	TCDB: 4.A.6	ABJ56423.1	MAKDKITLTKGDRLHVAWRSTFIQGSWNYERMQNGGWVYALIPALNKLYKTKEDRAAAYKRHLVFFNTHPYLASPIIGVTLALEEDRANGAPVDDVAIQGVKVGMMGPLAGVGDPVFWYTVRPLLGALGATLALSGNVLGPILFWVLWNIIRWAFMWYTQEFGYRAGSRITDDLSGGLLKTVTRGASMMGMFVLAALIERWVSIKFTPVVSKVTLSKGAYIDWGKLPSGTKGIREALTEQANGLSLTKIQTTTLQQNLDSLIPGLMALLLTFACMWLLKKKVSPIIIILGIFVIGVGGHLLGLL
Isomerisation	manI	Mannose-6-phosphate isomerase	PF01238; EC 5.3.1.8	ABJ56233.1	MIEPLFLKPYFQPKIWGGRKLEKEFSYQLPTGDIGECWAISAHPHGPSVITNGELSGLSLAEAYQKYPEYFGNPKAKVFPLLTKILDAEASLSVQVHPDDNYAEKHEHELGKTECWYILKADPGSYLVYGHHAKTRQELSDWVYRGDWDKLLRKVPVKAGDFVYVPSGTIHALNKGIMALETQQSSDTTYRLYDYDRIDRVSGKKRELHLKQSIDVTTVPFREPELNIQTRHIASSKIISYLKPPISPFFAVWQWQINGETTLHHEISPYTLVSVIEGNGLIKINGKSYPLKKGQHFILPAQIVSWTLDGRMNLIASEAVEV
Alpha mannosidase	gh38	Alpha mannosidase	PF01074, PF09261, GH38	EFD87941.1	MPLKKVNVYLVNHTHWDREWYFSHRDSLILSDLLFTNMIKELEKHPEASFTLDGQISILDDYVAVHPETKARIKHLVSKNQLQIGPWYTQPDALHVQGDSLLRNGMIGILLSRKYGKTMSVGYLPDTFGFNSQLPFILDELGLKSFVFWRGIDIKKTGSCYFICHSLGNSRKVIAVNMPQGYSIGMLLDASNQYVNQRLDPAVTFIEDQSNRFEPNILIPTGNDQMSIITNFSDQVAKINEIGKYHYQISNYEDFIEKISHETSLSDYMREFLDPVLARVHRTCGSSRMDIKLAATALEDKLVHQVEPLMVIGRKFAINLGDCILTDAWKKLLDSQAHDSLAGSVVDSVAEDILHRLKEGNELADGILNTIKRLISLRLKLSSNQVVVFNPLPRNTVDY…
	gh38_1	Fusion protein : mannosidase PTS	PF01074, PF09261, GH38	EJO08165.1|	MTKAYLVNHTHWDREWYFTTEDALVLSEQLFTEVLVELQKDKAANFCLDGQSSIVDEYVEIHPEKITCIKELVAEGRLFIGPWYTQTDGLLPDAESIIRNLVIGINDTKKYYGEPMMIGYLPDTFGFNAQLPTLLNQVGIDSFIFWRGTDYDKQLKSLYFKWHGLSGKQVIAVNFPFGYFTAQITPESKQKMNQFVEERFDKAVDFAEAHGDNREVLMPSGIDQMNIVKNIDKTVQELNKLSRYDISISSYPDFISILRKKKDLPVYKGELRTPKYARVHRTIGSVRHEIKRQNFQLEQKVLKRVEPLTVIAHKVGLDIGNGLLIHLWKKLLQCQAHDTLGGSVTDNVAVDIFHCFKEGNEIADGIENMVKKKLAEYLHLDNNQVLLFNTLPYDEVSVD…
	gh38_2	mannosidase partial	PF01074, PF09261, GH38	KGH76939.1	LADDTEQSLPFQKAVCVVGDKDHPSLIIYGSASLPRELSDRKSSDPKYGELKYELQIEFDENGMLNSHLEINNDVLSHRLRLKFNPEIKSNKVVAGIQACYTESVNQTIPNDWEKHFDEKPVNIFDFDKTLTLSDGQSHFTFWGAGQKEYEHRDDSLYVTLMATT

## Sheet: fructose-mannitol
Fructose metabolism	short name	Protein function	PFAM, EC, TCDB	refererence protein	sequence
Transport and phosphorylation	manB	PTS permease IIAB subunit	TCDB: 4.A.6	ABJ56421.1	MVGIVLASHGNFAEGIYQSAEMIFGKQQNVQTVTLSPNEGPEDFLNKLKQAIDSFDDQKQVLLLIDLWGGTPFNQSSGLLSGHEDSWAVVTGMNLPMVIEAYGSRSSMDSAQEIATHIIETGKDGIRIKPESLEPKKATATVKSSGQPHGTIAPGTVLGDGKIKYVLARVDSRLLHGQVAMSWTKSTNPNRILVVSDSVAKDRLRKSMIVEAAPPGVNTNVIPIKKMIEVAKDPRFGNTKALVLFENPEDALKTIEGGVDIKELNIGSMSHAVGKVAVNKVLSLGKEDVEAFDGLKKLGVKFDVRKVPGDSSENMDNIVNKARKDLSSVKS
		PTS permease IIC subunit	TCDB: 4.A.6	ABJ56422.1	MSAISMILVVVVAFFAGMEGILDEFEFHQPLVACTLIGLVTGHLVLGVILGGSLQMIALGWANIGAAVAPDAALASVGSAIILIEGGQGTKGIGSAIAVAVTLAVAGLFLTMIVRTITTFIVHIMDHAAEEGKSRIIDMWQVIAICLQGLRIAIPAALLLVIPSSEVRAVLNAMPSWLSDGMTIGGGMVVAVGYAMVINMMASREVWPFFVIGFVIASITDLTLIAIGALGVSLALMYLALDKGGSNGNSSGNSGGGNNTGDPLGDILDAY
		PTS permease IID subunit	TCDB: 4.A.6	ABJ56423.1	MAKDKITLTKGDRLHVAWRSTFIQGSWNYERMQNGGWVYALIPALNKLYKTKEDRAAAYKRHLVFFNTHPYLASPIIGVTLALEEDRANGAPVDDVAIQGVKVGMMGPLAGVGDPVFWYTVRPLLGALGATLALSGNVLGPILFWVLWNIIRWAFMWYTQEFGYRAGSRITDDLSGGLLKTVTRGASMMGMFVLAALIERWVSIKFTPVVSKVTLSKGAYIDWGKLPSGTKGIREALTEQANGLSLTKIQTTTLQQNLDSLIPGLMALLLTFACMWLLKKKVSPIIIILGIFVIGVGGHLLGLL
	manC	PTS permease IIA subunit	TCDB: 4.A.6	EJN98585.1	MKYLLLVSHGDFSKGLKSSLAMFASASMSSVIAVGLKPDESADTFGERFQKLLKTLPKDSQFIVLADIIGGSPLTTVCNVLSSHGKLDDGVVLGGMNFPMALSALLSKDSMDADALKKKVLSEASSSIKAFAVQFDESSEDDI
		PTS permease IIB subunit	TCDB: 4.A.6	EAV40036.1	MTISFVRIDDRMIHGLITTRWGKEMPCDGIIAVNDKAANNKILKEAYIAATEDKKTFVWTMDYFNKVKDKVLSSSTRYFLITKSPLDMKTILVDCKFKPSDVKTVNVGPGNDRDGAIKLGDNQSFTQEEGDAFEDIEKAGYKVDFALLPDQRIGSWDRFKSKFGY
		PTS permease IIC subunit	TCDB: 4.A.6	EJN98586.1	MAGQAVGNYTIGRPLVGGLVCGLILGNLELGIACGVAMQLVYIALVTPGGTVSADVRAISYIGIPLAMVAISTRGLSPLGSTAADLAKSVGTLVGTVGTVLYYAVATMNLVWQSFGWKDVQKGKLERLYAVDFGWPWISHALFSFLPVMLLTHFGATAVTALRNALPMDGIAMKTLFTVGGMLPCVGIAILLRQIINKLIDFVPFFVGFTLAASLKLNLVSVTVVSLLFAVIFYEMDMAKGSGPSDGNAVAVQGTDSDDEEEDI
		PTS permease IID subunit	TCDB: 4.A.6	EJN98587.1	MEKTQNIKRLDHKTLRHSFHLWFWGALTCFSQEHMQTFGYMASMLPIIKKLYPKHEDQVKAIHAYTAFFNTNPMLGSVIIGTTASMEEARASGKDIDGETINDMRAGLMGPIAGIGDSLIDGTLIPILLGISLGMSSGGSPIGAIFYIIAWVLIAYFGQRFLYFRGYKLGDTAVSFLVGKHGAAIRHAIGVVGSMVVGGVLATWVSVTTSLKLVGTNGKVFLNLQSKLDSIYPGLLTVVVTLFCWWLMSKKHVSAIWTMLILVAVSFVGVLVGFFNPGLSY
	fruA	PTS fructose-permease IIBC subunit	TCDB: 4.A.2	KGH65865.1	MINYWKRFQYNEICKKKEGINMFTEDHIFLKIPGKNQKEVLQSLAKLAFQLGVVSSTDDLLQDYLDREQESTTGFGWGVSIPHTKSNDVLRASVLFGRTEQPIEWHSLDGDPVNTIISLLVPASESDEHLHLLAALSRKLSHPGFVQQLKTGSRKEIYQLISQTIGExFNNDERKIVAVTNCPAGIAHTYMVAEAIEQKSKELGYEVHVETQGAAGIEHRLTSEQIAAADYVILALGKGMTDEDRARFDGKKVVELPVSDALKNINHLFEDLPGEAHVFSASKVKLGSNQSAVKSGLLSYLMSGVSAALPFVIGGGLLLAIGSVMVQFGAANTAPHGGNLGSLAWVLNTVGGLGFTFMIPIMGAYIAYAIGDKPALAPAFLATYLANSPDLLGTKSGAG…
		PTS fructose-permease IIA subunit	TCDB: 4.A.2	EAV38988.1	MQIVFLSLSCAKKVINYWKRFQYNEICKKKEGINMFTEDHIFLKIPGKNQKEVLRSLAKLAFQLGVVSSTDDLLQDYLDREQESTTGFGWGVSIPHTKSDDVLRASVLFGRTEQPIEWHSLDGDPVNTIISLLVPASESDEHLHLLAALSRKLSHPDFVQQLKTGSRKEIYQLISQTIGE
	fruB	PTS fructose-permease IIBC subunit	TCDB: 4.A.2	KGI05143.1	MKNFWKKANFKGHLLTAISYLIPIVCGAGFVIAIGMVFGGKSQDSLVIGKFDFFQALATLGGHALSMLPVIIATGLAFSIAGKPGIAPGFVTGLAAISISAGFIGGIIGGYMAGWLAFAILKYVKVPNWAKGLMPTLIVPFLASLISGLIMVYIIGTPVSWFTAWLTALLKSLNGTSNLIFGAMLGILSIVDFGGPINKTAFAFALTLQAQGINGPVTALQLTNTATPIGFGFALLVAKLIHKNIYTREEVETLKSTVPMGVVNIVEGSIPIVMNDIIRGIFAAGLGGMCEGAILMTLAHGEGATVPFGGFLMLPTMGNNWWVGLLAIAANIVVTGVVYALVKKNIPVDAVEKDNTSEEKDIDLDDLQI
		PTS fructose-permease IIA subunit	TCDB: 4.A.2	KGI05144.1	MKIVGISACTIGIAHTYIAQEKIETAAKKAGDEVKIETQGTIGIENELDSKDIKNADIVLLAVDVKISGEERFKGKKVIKVSTETAIKSPNKLISKLHEIVDKDKQSLKTK
		PTS fructose-permease IIA subunit	TCDB: 4.A.2	KGI05145.1	MDAVIALDPRKIIVNSKSKNKKDVIKELTHLFFKQGDVSNEDDFLSDVYEREKEGPTGIGDLVAIPHGKGKSVVKPSVALATLSNEIPWESLDDAGARIVVLFAVTNDSEGSREHLKLLSEFAKKLGNDNVLEKLTKANTVSEIISAFK
	fruC	PTS fructose-permease IIA subunit	TCDB: 4.A.2	EFD87945.1	MGAGIAIPHGKSKSVTRSAVAIAELSNPVVWQSLDNNPVKYVFLLAIPEGGDVEHLKLLSELAGILMDDDVRLKLKQSKSAKDIQAIFKDRGNEI
		PTS fructose-permease IIB subunit	TCDB: 4.A.2	EFD87944.1	MTRKLIAVTACATGVAHTYMAEKALIQAAKKMNILIKVETQGATGIGHYLTPRDVQIGEVVILATDTKIRDSDRFDGKKIFQVGVSDPIKNAEKVINNALALTDTN
		PTS fructose-permease IIC subunit	TCDB: 4.A.2	EFD87943.1	MDWKKIGRELERHLMTGISYMIPIVIAGAVLMAISRVGASFYGISNIWDVKWAKSANVIIRFFEY
		PTS fructose-permease IIC subunit	TCDB: 4.A.2	EFD87942.1	MLSFVFLNTDDGWGGTALGLMFPVISAYIAYSIADKGGIAPGIIGGMLVSNMNAGFLGALASGLIAGYTVKFMIAHIHLPNVAKSVLPVFIVPVLGSLITLILIQYVIGVPFADLNTGLASWLKGLTGTNKILLAAIVGGMVGFDLGGPVNKAAVTTAMALLTSGVYDPNTAAQVAIIIPPLGLGLATVINKRKFNKELQEAGNAALVMGLIGVSEGAIPFAVESPLRVIPANVIGSAIGSSVAVGLGAVNRAPISGFYGWLAVEKWWVYVLGILVGTLTVTGLTLLFRKQQPVIQETETPSDQQTTDDSYFTENQWEN
	fruD	PTS fructose-permease IIA subunit	TCDB: 4.A.2	WP_002823977.1	MKETINNFLSTKNIVIGLDAKSKNESIIKLAQVLERNGAVSDAEDFSKDVLKRESITTTGIGNNIAIPHGKSSSVKQATLVFAKNKTPLEWNSLDGSKVTVIFLMAVNSEDAGKDHLLMLAKLSGRLMDDSFVKAIKSENDPVKLLKIFAEGEK
		PTS fructose-permease IIB subunit	TCDB: 4.A.2	WP_002823978.1	MVKLVAVTACIAGIAHTYMAAENLKKWAKKENVEIKVETQGAMGLEDRLKQSEIDQADVVIFAVDTTVQESNRFKDKKILKVGTSEVVKDGKAAIDNTIKMAG
		PTS fructose-permease IIC subunit	TCDB: 4.A.2	NA (pseudogene)	MSWKNGAKKLAEHFQTGVSYMIPLVTAAGLLTSVAVIFGGQNAWNQTSNIWGNIRLLGQTGLGFIPVIIAAYVAFSIADRPGLAPAFILGLVASNMGTGFLGGMLVGVMVGYTVQLLKKLKFRQG
transport	mfs1682	MFS permease	TCDB: 2.A.1; PF00083	ABJ57531.1	MKAHHLNIFFIFVFGALGGLLFGFDTGIISGASSLIESDFSLNIEQTGFITSSVLIGSSIGALSVGSLSDKFGRKKLLILASVLFLIGSGLSMSAVGFVSMVIARIILGFAVGSASALTPAYLAELADAPHRGSLGSMFQLMITLGILLAYVSNLGFLGHNLLGLRDWRWMLGSALIPALILFIGSIVLPESPRYLVEKGRIDEARSVLHYLREKTNEDPDKELADIKKVSNQPKGGFKELFTFARPAVIVAIGLMLLQQLVGINSVIYFLPQVFIKGFGFQAGNAIWISVGIGVVNFLCTVLAYNIMDKFNRRTILLFGSIVMSVSIGILSVLNFTLSIKQAAIPTMILIAIYIFGFAVSWGPICWLMIGEIFPLNIRGVGTSIGSAANWIANFIVSQ…
	yczE	permease	TCDB: 2.A.	ABJ57552.1	MSSNISATSKTEPIQKTRTISMQSSIAYFILSLVINSAGNVLTLVTSAKIHPSYLGAAYWTAATVNFGDALNWNLFWAFIIIGVLTVILNAILIGHWSWSRAIGNMIFMVPFSALIQVFADFFNGVYPVFKGLPEAHSLGMIILYIVLNFFGVALIATAISIYQRVNLVLHPADDLMQVLRFKYFKGNAAAAMWVSYIPPTVLAIIALIIDHQFTNLGLGTIFAFLFQGGITGFADKRVFLHLHHQALDVGKQIN
phosphorylation	nagC	hexokinase, glucokinase	PF00480	ABJ56837.1	MTKDKLIGVDLGGTTIKFAILTIEGEIQEKWAVPTNILDDGSHIVPDIVNSINKRLGLLKLDRERIVGIGMGTPGTVDRQNGTVEAAYNLNWKNIQHVREAVQKGTGLDFTIDNDANSAAIGEQWKGAGENNPNVAFVTLGTGVGGGIIANGHMVRGVFGAGGEFGHVVVEPNGYLCTCGNRGCLEQYCSAPGVVHLAHDFADEYEGNSQLKQMLDNGEDVTSKTVFDLAKNGDFLATEIVDKMAYYLGYATASLSNILNPAYVVIGGGVSAAGSFLLNKVQKHWTKYAFSPVRSSTKLKLAVLGNDAGVIGAASLAREFIKK
	nagC1	hexokinase, fructokinase	PF00480	ABJ57554.1	MLLGSIEAGGTKFVCAVGNEDYRTKNIVRFPTTTPEETLTKCVEYFKKFDDVKAIGVSSFGPIELRRNSPKYGYITNTPKPGWADVDFVGRLKKDFDVPIHWTTDVNGSAYGEYVISTLFNEHINSLVYYTIGTGVGAGAIVNGKFIGDLGHPEMGHVRLKRHPDDLDFPGICPFHGDCLEGLVSGPTFEARTGKKGQNVPLTDHVWDIVAYYVAQAAIQVTLTLRPAKIVFGGGVVSEEFLKKVRVQFKELLNDYVDVGKLEDYIVMPAIKENGSATLGDFALALLEYRK
	nagC2	hexokinase, fructokinase	PF00480	KGI02064.1	MVAKSKLLGSVEAGGTKFVCAVADSNFNIVDQIKFKTSNPHDTLLQTINFFQKFEVSAIGVGSFGPIGIKEGYDDYGFITKTPKVGWSDFDFIGTLKTAINVPIFFTTDVNSSVYGEYQFGTVKKDQALVYFTLGTGVGVGVIQSGLFVGGRSHPEMGHIILRKHPDDTNFAGVCRFHGDCLEGLASGPSLEARTGVRGENISDDDPVWDIIAYYIAQAAWSATLSFRPDKIIFGGSVSSRPGLLYKARQQFEQMSNDYLPLPSLDDYIVRPTIENNGSATYGNFALALFALQKAENINL
Isomerization	pgi	phosphoglucose isomerase	PF00342; EC 5.3.1.9	ABJ56578.1	MKVTFKKDYLKDFVADSEVELLKPTAGFVRDTLLARTGVGNEMEDWLTLPSDYDKEEFARILKVADKIKSDSKVLVVIGIGGSYLGARAVIEFLKSEFHNEKANKEGLPEVYFVGTSASGRYIDDVIDLIGNRDFSINIISKSGTTTEPAIAFRTFKSLIEKKYGKEEASKRIFATTDAHKGALLNVAKENGYERFVVPDGIGGRYSVLSAVGLLPIAVAGINIQKLMDGAKAAQEEFAKDEDILNKPSILYAIYRNILYRKGFDVETIVGYEPQFRFLFEWWKQLMAESEGKDNKGIYPTSAIFSTDLHSIGQYIQDGKKILFETILDITKPISDRVVPSADDNTDNLDYILNKPMKEVNEAALTATAQAHTSAGVPNILLQLDDLDEFNLGNLIYFF…
Embden-Mayerhof	fruK	1-phosphofructokinase	PF00294, EC 2.7.1.56	ABJ56124.1	MSEFITIGEPIVTFASTDADADLVHAENFKKIVGGAELNVAIGVSRLGHSTQYISRVGNDPLGTFVKNEIKSNQVGADYVSSDNDNWTAFQLKEKVTVGDPLTFNFRRNSAAAHLSSGIIDRVDLSDVKIAHMSGIFPAISKTAQTSFRHLFERLNQRNIFTTFDPNLRPSLWPNEKTMIKTINELAAFADVVLPGTNEGEILIGSKDPETIADFYLQADKTKTVIVKVGPQGAYVKNKGQSGYYVNGFKVGKVVDTVGAGDGFALGYITATLEGKSQKSAVMRGNAVGALQVQTPGDNDGYPTVKKLADFYAKEGVSEK
	fruK1	1phosphofructokinase	PF00294, EC 2.7.1.56	ABJ57331.1	MNKTLVIGAAFVDVIVDVPKLPKTGDDIPGNLKSYVVGGSAFNVFGTLKHEKINTDLFVPVGEGNYANQIKEKMRELKIPIKLPVRGNDNGWDISFIEPGGERSFLTIQGIEQDWKTEWFKTININEYKYFYLSGYEMENENAGKVILKELQKRIPESLLLFDASPRISSISKTIIQKIMKKNVIINCNKEEANYFMPKGHSLEEKARRIYAKTESPVIVTLGSNGSYYYDGNDHIIPSEKKDKIINTIGAGDTHCGGILAGLNKDMSFKDSVILANRLSGLVVEKESGSL
	fba	Fructose1,6 diP aldolase	PF01116, EC 4.1.2.13	WP_002820528	MTIVNGKRIIENARTQGYAIGAFNTNNLEWTQAILRAAQKEHSPILIAVSMGAAKYIGGYKMAKDMITDLDKSLNISVPVAIHLDHGNYQAVKDAIESGFTSAMFDGSELAFEDNLSKTKELVNFAHDRMIPLEAEVGSIGGEEDGIIGNGEIASIDQAVAMARTGIDYLAAGIGNIHGRYPDNWQGLKLEHLKKLAQAVNRVTGKDFPLVLHGASGIPDDQVKMAIKYGISKININTEAQLAFHQSVRDFVVANKDLEGKNYDPRKFLASGVEAIEETVIGRIKVFGSDQRL
	tpi	triose-P-isomerase	PF00121, EC 5.3.1.1	ABJ57502.1	MVHQLELPSSYLNYNGIMRKPIIIANWKMNFLRDQANLYVKKLIKKLGNKENIEVGIASQDLFLTDLIKLTENTPISIVAQNAYWENFGPFTGETSPKALANVGVDYVMLGHFERRELFNETNSTVNLKVRTALNNGMDVIVDVEELEQVAPVLEGVSEEQMQQIIIGFEPTFAIGTGMSASTKGAEDVAEQIRKTVRKLYGSDVADSTRILYGGSVNRDNLKSLIKQKDIDGVLVGKAALDFQSFWELVEIIENSL
reduction	mtd	mannitol deshydrogenase	PF08240; PF00107	ABJ57553.1	MATMDALVLTAVKDMKIEQVDKPQVKANEVLIETKYAGICGTDHALYNGLPGSAAAVPPIVLGHENSGVVSEVGEKVTSVKVGDRVTVDPNIYCGHCFYCRTGRPELCDNLSAVGVTRNGGLEQYFTAPSTQVYKVPDNVSLKAAATTEPISCAVHGVKLLKLTPYQKALVIGDGFMGQLFVQLLRAYGVHQVDFAGIIDEKLALNKEKFGVTNTYNTTRDKIPADYDVVIEAVGLPETQEQAVNATVKGAQVLMFGVGKPNQEFKMNTYEVYQKQLTIQGSFINPNAFEDSLALLSSGKLDVLSLISNEPSLDKVSDYLDGSVKNVSKAVVKVGA
Mannitol metabolism
Transport and phosphorylation	mtlA	PTS permease IIA subunit, mannitol specific	TCDB: 4.A.2.1	WP_032823252.1	MDIKKETVLLDQQVATKKEAIQLAGQLLVKNGYAQPEYIDSMLERETDLSTYMGNFIAIPHGTDDGKKYINKSGISIVQIPTGVNFSSNNESENIVTIVFGIAGLNGEHLDLLSQISIFCSDVNNVVKLADAQSKEEIINLLKEVNSK
	mtlB	PTS permease IIBC subunit, mannitol specific	TCDB: 4.A.2.1	WP_032823249.1	MDYVETKSKTVPKKSLKTRVQKFGTSLSGMIMPNISSLVAWGLITAIFMAGGWIPNTHIATLITPMEIYLIPLLIAYVGGRMVDGERGAVVGAIAVMGVIVGSKIPMFLGAMIMGPLGGWCIKKFDSFFRDKVKTGFEMLYDNFSSGILGMILAIFGLFVVDPLVTAGNGFIATGVQWVINIHMLALANIFIEPAKVLFLNNAVGNGILVPLGIQQAASAGKSVLFLLEADPGPGLGILLAYMFFGKGMAQASASGSAIIQFFGGIHEIYFPYVLMKPMLILAAIAGGVTGTFTFTALGTGLKAAASPGSIIAVLLMTPKGNYLQILTGVFLAALVSFIVAAIILKSDKSTEPTDVFAQKQAQMEQMKAESKGEGVPSAQAANESVKKYEDVKKIIFAC…
oxydation	m1pd	mannitol-1P -5-dehydrogenase	PF01232; PF08125	WP_032823254.1	MKAVHFGAGNIGRGFIGETLAENGFDITFVDVNETVIDQLNKRGGYTIELAAKEHKQIEVHNVKGINNAKNPKAVSEEISKSDMVTTAIGPKILHIIAPLIADGIKLRHSIGNTVPIDVIACENMIGGSQSLKESVYESLNGEEQKWADQYIGFPNAAVDRIVPMQKHDDPLFVSVEPFKEWVIDKSQMKRPEIHLEGVEYADDLEPYIERKLFSVNTGHATAAYTGNMKGYKTIGEAIKDETVVDKVKSVLSETGDLLIQKWHFDPQVHSAYQKKILSRFENPFISDDIERVGRTPIRKLGFNERFVRPIRELKEFGSDYKALVDTVGMVFFFDFPKDSESVKLQQMLKDESIEQVIKETTQLKDQDLIGEIKEAYKQHESVLKN

## Sheet: ribose
Ribose metabolism	short name	Protein function	PFAM, EC, TCdb	refererence protein	sequence
Transport	RibT	MFS permease	PF07690, TCdb 2.A.1.	ABJ57466.1	MESTAVEKKHGWIQLSDGYLDKTPIFQFVIVSLIFPLWGAAASLNDILITQFKTVFQLNDASTAFVQSAFYGAYFLIAIPASLIIKKNSYKFAIMTGLVFYIVGCGLFFPASNMATYSMFLVAIFAIAIGLSFLETSCDTYSSMLGPKKQANIRLNISQTLVPLGDMMGIILGKYLIFGSVGNLSETMKNMHGAQRLAYGEKMLQLTLEPYKYILLVLVLMLAILAFTPMPKSKAISTSKDKKSSPSLKETLVYLAKNSRFKKGVMAQFFYVGMQTTVWSFTIRLALDLNHSISDSDASTFMIYSYAVWFFGKIVANLLMNRFSVTKVLTVFSALGTIALLITTTVTNMTAVYAAIATSFFFGPEWPTIYAHTLDTVEDKRFTETAGAFIVMAIVGGAV…
	mfs0148	MFS permease	PF07690, TCdb 2.A.1.	WP_041346135.1	MISKSLRRKVMFILYTNYFLHGLGLLILTQNMFAFSKSWNIPLSTVSYTISAVGIGRISAYYILGSFSDRIGRKPVLYAGMLSYLLFFIMTPFIKDFHLAYLLIILAGVANSALDASTYPIFLEIDKKSTAPSILIKAVMSMGEFVLPISVVYVEKLQLWFGINFMIAAAILFINFILLLPIEFSDQSFSSKENFHLKLNQMSNRQFFLLCSLALYGYSSMAIMIHFTQWVSIFAGKELDMTKVSSHLLLSLYSLGSIVGVIAIFTVVKNALIKNTHLIVLLSFFACFSLILIAFNSSDILVHLSAFVFGFTAAGGVMQVALNLLVSLFPGMKGRATAIFFTLGSLATFSVPLVTGILSRISIVLTMRSIVVTALLNLIISIFISFAAYTKKENSLKLE…
	mfs9C23	MFS permease	PF07690, TCdb 2.A.1.	KGH64654.1	MDKEVTNQTKITIAVVGILTFIGILVETSMNVTFPTLMKTFDQSLSTVQWLTTGYLLMVTLVMGSTSFLLKRFDKRRLFLLGAILSLAGGLLCLVAPNFPFLLCGRLLQASATGISIPLMFSVIFTAVPMKKWGTYTGFAAMLISLAPALGPTYGGIMNHYFSWRAIFSITSLLVIISFALGLVNFKRTQSLQTAKFDLKGFLTLSIFLIFLEFGIQQLSSHLTIALILLFIGFVALLAFIVHEQKEKNVLFNPAIFKQRYLMFRLVNYFMLQMINISLSFVIPIYTENVLFVNSLIAGLVLLPGSLLGSMIAPAAGRWYDRVGAKRPLVYSNWLVILGMLLFTVFISRLSIIMIGLAFVITRLGFNLGFGNTMSDASKAVVPQQKADQNALFSMSQQY…
Phosphorylation	ribK	Ribokinase	PF00294, EC 2.7.1.15	ABJ57464.1	MLDYLIDEVSKAFYLIFTNFILDKKEVDLVNKVIVLGSLNVDTILKIKRFPNPGETLETLDKSSAAGGKGANQAVAAVRSGAQTTMIGQIGHDDLGKFMIDSLQNDHINVSPITVNDTVGTGTATVLLDENGQNCILVYGGANQKISPEDIKKISDNIKNSDFLISQFETPQNATKAAFEIAKENSLTTILNPAPASKIDSSLLTLTDLIVPNETESTVLTGIKITDEKSMIETAKAFSKMGIDNLIITIGDRGVFYSTKEKSELVSAYHVKAVDTTAAGDTFIGALSSQLKKDLSNIKSAISFAQCASSITVQRLGAQPSIPTLNEIRIAEKNYESVKN
	ribK1	Ribokinase	PF00294, EC 2.7.1.15	ABJ56141.1	MLEADGNNTILVYGGANMQVSVEDVRAASSLIESADAIITQFETPVTAAVEAFEIAKRKDVLTILNAAPAQKIDPKLLSISDFVTPNESEAQVLIDQKVQFTKESLNNAALSFEKLGVKNTLITLGEHGSFYKFGQQEGIIPSFKVKAVDTTAAGDTFIGSFTANLKPDLSNLTDALTWATRSSSLTVQKAGALPSIPTFEEVETAMR
isomerisation	ribA	ribose-5-P isomerase A	PF06026, EC 5.3.1.6	ABJ57463.1	MEKNLQNELKKEAAIRAAEFVENDTVVGLGTGSTVKFLVDELGRKVREENLSFTGVTTSKRTASQAESLGIKIVSLDSIPRIDLTIDGADQVDNNFNGIKGGGAALLWEKIVATNSKKNIWIVDQSKLVDRIGSFPLPVEVIPFGALHVLNKFEELNLNPALRLTENGKKVMTDSQNYIIDLHLNQIIDPAKLSNQLINTVGVVEHGLFLNVVDKVVVGKKGQPLILENPDK
	ribA1	ribose-5-P isomerase A	PF06026, EC 5.3.1.6	ABJ56152.1	MDAELQNKLKKEAARKAASYVKNGMVVGLGSGSTVKMLVDELGRRVKEEDLQFTGVATSIFTAQQAKSLGIKIVDLDMVDSIDLTIDGADQVDSNFNGIKGGGGNLLWEKIVAINSKKIVWVVDKSKVVDTIGAFPLAVDVIPFGSQHVMQNFDKAGYEPVLRLDKEGKPFKTDSNNLIIDLHLHKIEEPTQLADNLIQTVGVVEHGLFLNMVSEVVVGKEGQPEILVNPNIG

## Sheet: L-arabinose
Arabinose metabolism	gene short name	Protein function	PFAM, EC, TCdb	refererence protein	sequence
Transport	araT	arabinose proton symporter	PF00083, TCdb 2.A.1	KEP87960.1	MNEEKISSRFIYFFGAFGGILFGYDIGVMTGALPFLEKDWNLYNSAGIVGWITSAVMFGAIFGGALAGQLADRLGRRKMILISAIIFAVFSVLSAIAPNNGSYYLIIMRIFLGLAVGAASALVPAYISELAPAAIRGRLSGLNQTMIVSGMLISYIVDYILKGLPNQIAWRLMLGFACIPAIILYLGVMKLPESPRYLIKNGRPDEALKVMSYVRSSEGEINNEINQIKETAHKEQEAQKTSWSALFSGKYRYLVIAAVGVAAFQQFQGANAIFYYIPLIVQKATGQAATSALMWPIIQGVILVIGSLVFMWIAEKFNRRTLLMFAGTIMGLSFILPAIIRWIDPHASQMMIVVFLCIYVAFYSATWAPLTWVLVGEIFPLAIRGRAAGLASSFNWIGS…
	mfs1681	MFS permease	PF00083, TCdb 2.A.1	ABJ57530.1	MKQAIETIPANKKLKYIKKIAILATFGAFLFGYDTGVINGSLSFMARGDELNLSPFMEGLVTSSLLFGAAIGAVIWGRLADRYGRKSILRVLAIIFFFSTLGSSIAPNSYVLIIGRLFMGLAVGGVAGIVPVYLGEMAPSNIRGSLVCQDQMMIVLGQLLAYVMNGILGNAFNVSYIWRFMIALAAIPAIILWIGTYIIPETPRWLAIEKKSDQALVVLRNTRDDKTADQDLKHIEQNIKKESSRGHASLHDFHTPWIKRILIIGITIAVMQQLAGINIMMYYGTTILEKTGFSTKAALIANIGNGVLSVLGTTIYMFFLANRIKRRLAWIGGFCFTTTILAAIAILSHYAAGLSILPYIVITCTMLFVFVDQMTLGPVCWLLLSEIFPLHVRGLGVGI…
	mfs locus A1	symporter	PF01306, TCdb 2.A.1	EJO02357.1	MINQSEIKTANKKKDFWGFPFSHFTYFFIWQIINGYLTLWMEQIGHLNGAEAGVVFSMMAGFSLIFQPAFGIISDKLIFKKNLILTISIAGILIGPYFQWLFLPLMKINSTFVAIITGIFLSFILNGGVSVIEQYVQRASLANHFEYGHSRMGGSLAGMCASFLGGQLFLWSPNSIFWACTISAMILTGLLLFNDKIHMENANLAGGTSSRLNLKQISSIFKIKNFWFLSLFYIGTASIYDIFDQQFIIFFKSFFDTASQGTAAYSYMTTAQIGIEFILMFPMPWIINRIGARNGLIAYGTILAIRIIGSALSPNLFWVILLRLLAGLEMPLILVSIMKYISGAFDLRLYATIYALSSNFAKQITEFFLATAAGKMYDSIGFHHTYLILGVIVAIFTIF…
	mfs 1570 locusC	MFS permease	PF07690, TCdb 2.A.1	ABJ57426.1	MQEENIVHRPLFKLSILSISLMTMIAPAISSALPLMYGSFKGETETAVETLVTVPNFGIIVFLFLSPFVIKLIGGKNTVIFGLLLALVAGIIPVFSNDYALVFVSRFLLGSGIGLFNSMCVSLIARFYKGDELSTMMGFQGATGSLGGALGAFLVNWLVTLGWHQTFLIYLIALPIMALFIFCIPRQLLNEGKSVSSSGKQVSSNSGKQTINLPVWGLSVLIFLVFAFFLASQLQLPALVTAKRIGSLSQVSVLNGITTLFGIPIGAVYGKVSKFLKNLTLSAGFLFAALGFSLIAFGSDLLIVGLGAIVSGVGFGLMVPSIYVWMAKVAPKNSENLASTVLLVTTNIGVFACPTILNFLGGLFWTAGAQSSMLVAMIAFIVMFVISIFSIFSFKTRNK…
	mfs locusD	MFS permease	PF13347, TCdb 2.A.1	KGI00486.1	MKKQVKASVESINNEPDINKMSKGNRIRFSLSFFVFALLWMGGLAIVSAVLLPQHLKDLVGPNASTAIFGVLNAATAIASLISNLLFGNLSDRTRSVFGRRTPWVVGGGLVGGLSLFLIGVLSNAWAIGIMYCICMFGLNMMMAPVIATFSDRVPDDMRATMSAFMSAGTTVGTSMGTLIGARFITIQLPGFIIAGVLMGIAGICTVIVWPTEKSSKDMPPVKGGFGELIASFRPPVKGARDFWLAFVGRTLLIFSYYMILNYQLYILESFIGQSKTSAAATISVMSVITMVVGLVGSIASGAISDFSGRRKLPVIVASVLLIIGYLLPWIMKSPSSMMLFAGFAGLGYAVYGAVDQALNVDVLPSKEEAGKDLGILNIATTLGQMAGPIVTSILVVSG…
	xylT2	MFS permease	PF00083, TCdb 2.A.1	WP_011677829.1	MEPKKSKFNNSFLKYSTYIISIGGFLFGYDTGVINGALAFMSKPDQLNLTPGLQGVVSSSLVLGAFFGALGCGRIADKFGRKQTLRWIAALFTSSTILCALSMNFLFMSFFRFALGLSVGAASSLSPMYLAEISPEPVRTINVNKNAIFIVLGQLSAFCMNAFLGNIWGNWNPIWRIMIVSASIPAIILWINSFHIVGSPHWLLLKKRFKKARKLFSKLGFEKSTFDGIEQESKTKSKKDDDISWKSILKKPSLVYLLISGILIALIQQISGVNTVMYYGTILMEKVGMGQSGSLYANILIGLVSFVASIFGTRLIARFDHHRMLLISLFGNILFLALLGLVLRLSLFTQTITNALVLIFLALFLASHQGIVSPVTWLIMSEMFPGKIKARFMSIATAT…
	xylT3	MFS permease	PF00083, TCdb 2.A.1	WP_002821284.1	MKKKRSMINNSFLKYSAYVISLGGFLFGYDTGVINGALAFMSKPGELNLTPGLQGVVSSSLILGACLGALGCGNIADRFGRKRTLRWIAALFTISTFFCAISMNFAFMAVFRFILGLAVGAASSLSPMYLAEISPEKVRTINVNKNAIFIVLGQLAAFCVNAILGNIWGSWGPIWRVMIVSASVPAIILWINSFHIGGSPHWLLLKKRFKHARSLFSKLGFSKEVSADFENNSRKSSNKQEILAWKKIFKTPSLIYLLISGIIIALIQQFSGVNTVMYYGTILLEKVGMGQGGSLYANVLIGLVSVIASIFGTRLIAKYDHHRMLLIGLSGNITFLALLAFVMHLNFFNQTITSLLVLILLTLFLASHQGIVSPVTWLIMSEMFPTIVKARFMSIATAT…
Isomerisation	epi	alsose 1 epimerase	PF01263	ABJ56215.1	MRTLETDFGQYKKQRVVKYTLENQSGTRISVLNFAGIWQEFSVLEKGQRRQLLLQGDRIKDYINNDLYLNRVIARTAGRIDQARFVLKQKLIQTLPNEEANSLHGGPKGFAQQFFNVTVNQEQGQIILKKTLSETDDSFPGTLELTVSYTLTENNQVIVSFLGRQSKADGVFNPTLHAYFNLGQSDDILDHSLLINSQKHLQLNAAKIPTGRLVDNQGPFDLAQHPNLKAPLARLKKTSKEQGFDDVFVINCPHTGPIARLKDLNSNYELTITSDRNALVVYTANQMASNLHLNHSAKPWSAVALEVQTLPNSENLTSLGNVTLLKDSYRKESISYQFLRG
	araA	L-arabinose isomerase	PF02610,PF11762, EC:5.3.1.4	KGI00474.1	MLKTNDYKFWFVTGSQFLYGPEQLQHVEDDARDIVEKLNNSGKLPYPIEFKLVVTTADNITKFMKDANYDDSVAGVITWMHTFSPAKNWIRGTELLQKPLLHLATQYLDHIPYDTIDFDYMNLNQSAHGDREYAFINARLRLHNKIIFGHWADEGIQKQISKWMDTAVAYNESYKIKVVTFADKMRNVAVTDGDKIEAQIQLGWTVDYWGVGDLVEYVNAVDETKIDKLYAELQDKYNFISGDNSPEKFEHNVKYQIREYLAIKKFMDEKGYSAFTTNFEDLVGLEQLPGLAVQMLMAEGYGFAGEGDWKTAALDRLLKILSHNEATAFMEDYTLDFRSGHQAILGSHMLEVDPTIASDKPRVEVHPLDIGGKDDPARLVFTGRSGDAVDVTLADFGDE…
	xylA (locus B)	sugar isomerase	PF01261	EFD88270.1	MNSLGIYEKALPKKTDWIEKLDLADQLGFNFVEMSIDESDQRQSRLDWNLQERLKVREAIENSPVDIPTLMLSGNRRFPLGSADQKTRQHGVWMIKRAVDLAVDLGIRLIQLAGYDVYYEQKTLTSRELFLRNLKEVVDYAASKKIILAIETMDDPFIDSIQKIRHIKTMIRSPYLEAYPDLGNINAWPENNLPEDLEKGIDIVSAVHLKDTLNVTNDFPGKFKNVSFGQGDVDFYGALLTLKRLGYSGSYTIEMWSEDSDNPLDEVKKAKDFFNDLFEKVGIKQEELKHA
phosphorylation	araB	L-ribulokinase	PF00370, PF02782, EC:2.7.1.16	ABJ56214.1	MSRLDSLKQGQTALGVEFGSTRIKSVLIDANNFEVLASGSFEWDNQLVNGIWTYSLDDVWKGLQASYTDLKAEVKDKYDFKLSKIGQIGISAMMHGYLVFDQADKQLAEFRTWRNAITEQAAGELSKLFNFNIPQRWCIAHLYQAILNQEKSVSQIDFMTTLAGYVHWRLTGKKVTGIGDASGIFPIDSNSKDYDQKKLDQFSDLDGVEKQPWDIKRILPKVLLAGQNAGQLTKEGSLLIDPSGDLQDGSVFCPPEGDAGTGMVATNSVNQRSGNVSAGTSIFSMVVLEHPLKKVYPEVDVVSTPTGDDVAMIHANNATSDINAWMHLFEEFLVLAGKKLDKETVFRSLFFSALTDADADAGNLLTYGYYSGENITGLKEGRPLLVRSPESKFTIANLM…
	xylB(locus B)	carbohydrate kinase	PF00370	KGH56718.1	MSKYFLTIDNGGTNTKAIIFDDNGNQINSVSFPTMRIENKPGFHEIDLNDLWNAIGHAIKKVIRTSKIAAQDIIGVSCVGHGKGLYILDNQKRIFTHGILSTDSRAIKEAERFEKDVSKIYPISHQHVMESQSPVLLNWLKNNRTDIYLNIGYVLAAKDFVRERLTGQIFQEYGDASGNNFLNLSTQQYDSRLFNFFDIPEMFSKMPPLKKYNEEVGEITYKAAEDTGLLQGTPVFAGMFDIDACSLATGVVDDDYFSVIAGTWNINVFPSKKLSEISSGLMNSIYPNGLNLIESSSATSAGNLSMTLQSLMSEEINNAKGSGKSIYDILEDFLEHTDASYSKVIFFPFLYGSNVNPDAEGAYIGIQSSTTKSAIIRSVYEGIAFSHRMHIEKLIKVLG…
isomerisation	araD	L-ribulose-5-phosphate 4-epimerase	PF00596, EC:5.1.3.4	EAV39612.1	MLEDLKEKVYEANMLLPKYDLVTFTWGNVSQIDRESGLFVIKPSGVDYDKLSPKDMVVVNLKGQVVEGELNPSSDTPTHAYLYNAFPEIGGIVHTHSPWAVSFAQAGMSIPALGTTHADTFYGPVPVTPALTKEEIENDYELNTGKVIERKFKGDKIDPMAVPAVLVRQHGPFSWGKDAAEAVHNAKILEVVAEMDYHSLTLTNDDINVPQFLLDKHYYRKHGANAYYGQNNAKSTGHAPRA
	araD1 (locus B)	L-ribulose-5-phosphate 4-epimerase	PF00596, EC:5.1.3.4	EFD88269.1	MLEDLKQEVYEANMQLPKLSLVTFTWGNVSGIDRDKGLFVIKPSGVAYDKLTAADMVVVNLKGEVVEGELNPSSDTPTHAYLYNHFPNIGGITHTHSPWAVSFAAAKMDIPAVSTTHADTFYGDIPCAPALNEAQIKSAYELNTGKVIVDEFEKRGIDPDAVPAVLVSQHGPFSWGDTPDKSVYNAKVLEVSAEIAYHTLQLTRDETHVPQYLLDKHYYRKHGKNAYYGQNNKLSQSHAKKAK
oligomer hydrolysis	gh43 (locus A1)	arabinase	PF04616	KGI00479.1	MSTNTYINPLIIQRADPYIYKHKDNYYYFTASVPSYNLIEIRRSKTLSGLAHAAPRTVWRKHDSGPMSQLIWAPELHYIDNKWFIYFAAAETKKLDGNGMFQHRMFCIECDDQDPMINENNWIERGQIKTPIDSFSLDATYFEFEKKSYYVWAQKDPKIKGNSNLYISEMRTPWELKGKTILLSKPEYKWETRGFSVNEGPAIIHHEGKFFLTYSASATDKNYCMGMLSIGDEEDLLNADNWHKSKEPVFKSDLKNYQYGPGHNSFTIAEDGKTNILVYHCRDYTDIKGDPLYDPNRHTKIQTFSWRKDGMPDFGKPVPYNYE
	afbA (locus C)	arabinofuranosidase	Alpha-L-AF_C, PF06964	EAV39988.1	MKININDQNSYGQINPNLHGQFIEFLGNCIDEGIWVGKDSKIPNIDGMRKGTVDALKKLAPPVVRWPGGCYADTYHWRDGIGPQKDRPISFNENFGTYQRDRHSFGTDEFMEFCELIGAQPWFNINMLSASVQEMKDWMEYCNRSEKTSLSNQRKDNGHAEPYAVKYWGIGNEVWGGGGSMTPEMYADKYREYASAMPTFQKSIFDQNPIYKIASGPDGNKPIERVKWTKDFLKAFSRYRQPGINAMDLHFYNWNIEHESDTPTDFGEDDWYRVINGTRELDQIINQQADLIKEGLQNIPQPESSLDHRLDRIDLVVGEWGNWHRTAFTAKPALKQQVTMRDAISTALMLDILQKNSDKVTMACVAQTINVLNALILTEGDQTILTPNYDVFMMYKAHR…
	afbA (locus D)	arabinofuranosidase	Alpha-L-AF_C, PF06964	KGI00485.1	MTVLINTGQTIGVINPRLHGQFIEFLGNCINEGIWVGEDSNIPNTNGIRNDVLALLKQLAPPVLRWPGGCYADTYHWRDGVGPRDKRPVSFNENFGTFTRDDHQFGTDEFLRLCETIGAEPWINVNMLSGNIAEMKDWMEYINRREGTTLSHERQANGHQDPYNTWMWGLGNEVWAGGGTMTPATYMNEYRRFASAMPKFTKSVFEKSKMYAIASGPDANKPREAVKWTEDFFKSLADYRQPPINGYDMHFYNWNISDQKDTPTSFTEKGWNRVINGALELEELINAQFTLIKNGLKLIHEPETSMDSKLATVDLIVGEWGNWHYSAFKAQPALKQQVTMRDAITTALTLDILQRNCDKVTMACNAQTINVLNSLVLTEEDKMIVTPNFDVFMMYKAHQ…
	gh30 locus D	glycoside hydrolase	GH30, PF02055	KGI00484.1	MSKWIESTPNSYLKMKDPETIEISESPDFQLTGKQLQTIRGFGGCFNELGYQPLSKLKEDEQQQIYRDLFSPEELNFHFNRTPIGANDFAETWYSYDEVDGDYNLENFSIDHDKQTLIPYIKNAQKYQPDLELFASPWSPPTWMKFPKVYNFGRIVMDSDNLQAYADYFVKYIKSYEQQGIHIKRICPQNEVFADQKFPSCVWSSDDLKVFIRDYLGPTLERSGFDTEIFLGTLNGPEDMSFTATGVKLDNYNRYVDNILFDDEARKYIKGIGYQWAGQHAIERTHESWPELELIQTESECGFGENGWDYAEYVFHLVNHYFTAGATAYTYWNIILGDSISTWGWHQNSMFSINSETHEVTRNPEYYVMRHYAHYVKPGAKVLETTGHFNSMGKAFRNP…
	gh127	Beta-L-arabinofuranosidase	PF07944, GH127	WP_002817480.1	MQTKVSEITVNNIDITSDFWNRYRKLVVKEVLPYQWQVMNDQADIDISDDPQGNGSTKNSHAIANLKIAAGLMKGHHYGFPFQDTDVYKWLEAAAYSLKYNPDEDLKKITDGLIDLISEAQEDDGYLSTEFQIDYPDRKFKRLKQSHELYTMGHYIEAGVVYYQITGNEKALNIAKKMANCIDSNFGLENGKIPGYDGHPEIELALSRLYETTREEKYLKLAHYFLNQRGKDKNFFDNQIKEDGASSDRDLIDGMRDFPLSYYQASKPIEDQKTADGHAVRVVYLCTGMAYVARLTGDQQLLEACHRFWKDIVHRRMYITGNIGSTTTGEAFTYDYDLPNDTMYGETCASVGLSFFARQMLAIEAKGEYGDILEKELFNGALAGMALDGKHFFYVNPLE…

## Sheet: xylose
Xylose metabolism	short name	Protein function	PFAM, EC, TCdb, cazy	refererence protein	sequence
transport	XynT	MFS permease	PF13347, TCdb 2.A.2	KGH71375.1	MENKLKLQTKKRVPKIGEVIDDPTKNQVPWSERFSYSLSDFACNLSFQMVGTYLMFFYTDVFGLAAAAVGTLFLVARIIDAFDGPFWGIMIDHTHTKWGKSRPYFLWFSAPFAVFCVLVFSAPQMSMGMKLVWAYITYIGVDILYSAVNIPITSVLPSLTSNPQERVTLSTIRQFMGTTGGTIVTVIVLPLVAWFGGSNASKGWFLTALTVGVIALILLLIVFKNIHERVQTRSSKKSIPVKTAIKALKKNWPWAIIIFINFIYWLGMQTRSQVTVYFFKYNMHNADLASLILGIQIVSLLAIVATPWTSKKIGKRNTMLMGMLLAIAGQLILDVGAHSLNVLIIIIGTVVGYLGTGFVSGLIAVMLADAVDYGEWKNGVRAEGMVTSFSSFSAKLGMG…
	XylT	Sugar transporter	PF00083, TCdb 2.A.1	KGI02946.1	MKNKSKISTGFIYSFGALGGLLFGYDTGVISGAILFIEKQMSLDAWAEGWVVSAVLLGAVLGAALIGPSSDKFGRRKLLLLSAIIFLVGALGSAFSPEFWTLIISRIILGMAVGAASALIPTYLSELAPADKRGTVSSLFQLMVMSGILLAYITNYSFSGFYTGWRWMLGFAAIPAVILFLGGLILPESPRFLVKIGKTTEARSVLDNMNKNNTQAVEIELKQIQEQAAIKSGRYKELFSKTIRPSLVIGIGLAIFQQIMGCNTVLYYAPTILTKVGFGVSAALLAHIGIGIFNVIVTAIAVSIMDKIDRKKMLIYGAMGMGISLFVMSFAMKYSGSSAAAVIALVALTIYIAFFSATWGPVMWVMIGEVFPLNIRGLGNSFSSVINWAANLAVSLTFP…
	XylT1	xylose proton symporter partial	PF00083, TCdb 2.A.1	KGH89970.1	MQNNTESAPKIHKVSSAFVYFFGALGGLLFGYDTGVISGAILFIEKQLHLDSWQQGWVVSAVLLGAILGAAVIGPMSDRFGRRKLVLLSAIIFFIGALGSAFSPEFWTLILSRIILGMAVGAASALIPTYLAELIESLKYQELRIPFLEIQGPTISTVGHYNAIDWVKDTEQSSPYWQVYQQINLALVSPKTKQIFLALFSHIMDNGYLDDEWITVKKQFDLSNEEIEKSRIPILARKMLLEMCKDRRILNETDHSCISWQTS
	xylT2	MFS permease	PF00083, TCdb 2.A.1	WP_011677829.1	MEPKKSKFNNSFLKYSTYIISIGGFLFGYDTGVINGALAFMSKPDQLNLTPGLQGVVSSSLVLGAFFGALGCGRIADKFGRKQTLRWIAALFTSSTILCALSMNFLFMSFFRFALGLSVGAASSLSPMYLAEISPEPVRTINVNKNAIFIVLGQLSAFCMNAFLGNIWGNWNPIWRIMIVSASIPAIILWINSFHIVGSPHWLLLKKRFKKARKLFSKLGFEKSTFDGIEQESKTKSKKDDDISWKSILKKPSLVYLLISGILIALIQQISGVNTVMYYGTILMEKVGMGQSGSLYANILIGLVSFVASIFGTRLIARFDHHRMLLISLFGNILFLALLGLVLRLSLFTQTITNALVLIFLALFLASHQGIVSPVTWLIMSEMFPGKIKARFMSIATAT…
	xylT3	MFS permease	PF00083, TCdb 2.A.1	WP_002821284.1	MKKKRSMINNSFLKYSAYVISLGGFLFGYDTGVINGALAFMSKPGELNLTPGLQGVVSSSLILGACLGALGCGNIADRFGRKRTLRWIAALFTISTFFCAISMNFAFMAVFRFILGLAVGAASSLSPMYLAEISPEKVRTINVNKNAIFIVLGQLAAFCVNAILGNIWGSWGPIWRVMIVSASVPAIILWINSFHIGGSPHWLLLKKRFKHARSLFSKLGFSKEVSADFENNSRKSSNKQEILAWKKIFKTPSLIYLLISGIIIALIQQFSGVNTVMYYGTILLEKVGMGQGGSLYANVLIGLVSVIASIFGTRLIAKYDHHRMLLIGLSGNITFLALLAFVMHLNFFNQTITSLLVLILLTLFLASHQGIVSPVTWLIMSEMFPTIVKARFMSIATAT…
Isomerisation	Epi1	aldose 1 epimerase	pseudo	KGH71374.1	MRTLETDFGQYKKQRVVKYTLENQSGTRISVLNFAGIWQXQRRQLLLQGDSIKDYINNDLYLNRVIARTAGRINQARFVLKQKLIQTLPNEEANSLHGGPKGFAQQFFNVTVNQEQGQIILKKTLSETDDXGTLELTVSYTLTENNQVIVSFLGRQSKADGVFNPTLHAYFNLGQSDDILDHSLLINSQQHLQLNAAKIPTGRLVDNQGPFDLAQHPNLKAPLARLKKTSKEQGFDDVFVINCPHTGPIARLKDLNSNYELTITSDRNALVVYTANQMASNLHLNHSAKPWSAVALEAQTLPNSENLTSLGDVTLLKDSYRKESISYQFLRG
	XylA1	xylose isomerase	PF01261, EC 5.3.1.5	KGH71374.1	MTDLLNFDKVKYVGNSGFKAGDGFHFYNPEEEIQGKKMKDWLRFSIAYWHTMDQRLVDPFGDGTAVRPWNSVADPMNQALAKVDYLFEFLDKMDVDYFAFHDRDLAPQGNTLRETNANLDKVIDKIEQKMHETGKKLLWNTSNLFTDVRFLAGGATSPFADVFAYAGAEIKHSLEIAKRLGSESYVFWGGREGYDYLENTDTKRELDHIAAFFRLAVDYAKEIGYKGQFLIEPKPMEPTSHQYDRDAQTAIAFLKTYGLDKDFKLNLEGNHAFLAGHTYEHEVRFAREAGLLGSLDANMGDKLIGWDIDEFPNDIYESTLVMYEFLLNGGLPTGGLNFDAKPRRQSFEMEDLRLGHMAGMDTYAAGLRVASKLLDDKYFKGILEDRYSSFDSGIGADFE…
	XylA2	xylose isomerase	PF01261, EC 5.3.1.5	KGI02944.1	MTDLLNFDKVKYVGNSGFKAGDGFHFYNPEEEIQGKKMKDWLKFSVAYWHTMDQRLVDPFGDGTAVRPWDSVSDPMEQALAKVDYLFEFLDKMDVDYFAFHDRDLAPQGNTLRETNANLDKIIDKIEQKMHETGKKLLWNTSNLFTDVRFLAGGATSPFADVFAYAAAEIKHSLEIAKRLGSESYVFWGGREGYDYIENTDTKRELDHIAAFFRLAVDYAKEIGYKGQFLIEPKPMEPTSHQYDRDAQTAIAFLKTYGLDKDFKLNLEGNHAFLAGHTYEHEVRFAREAGLLGSLDANMGDKLIGWDIDEFPNDIYESTLVMYEFLLNGGLPTGGLNFDSKPRRQSFEMEDLRLGHMAGMDTYAAGLRVASKLFDDKYFKNILEDRYSSFDSGIGADFE…
	XylA3	xylose isomerase	PF01261, EC 5.3.1.5	KGH89971.1	MAYWNVDKIKYVGTKDKKSGLGFQYYNPDEMIGGKKMRDWLRFAVAYWHTFDQRLVDPFGDGTAIRPYDKYTDPMDLALAKVDAAFEFYDKLGVDFLCFHDRDLAPEGDTLRETNKNLDKVVDKIVDYQKTSGMKVLWNTSNLFTNPRFVEGAGTSPYADIFAYSAAQLKHSLEIGKRVGSENYVFWGGREGYESLWNTDMKREQGHAAKLFHMAKDYANEIGFDAQMLLEPKPKEPTTHQYDFDAATTIAFMKEYGLDKDFKLNLEGNHANLAGHTYQHEIRVAREAGLLGSLDANQGDKLIGWDIDEYPSNLYETTAAMTEVVENGSIGPRGGLNFDAKPRRSSFEPNDLFYGHIIGMDSFAAGLRVAVAMKEDGVLDNIVKNRYSSFDSGIGAEVE…
Phosphorylation	XylB1	xylulose kinase	PF00370, PF02782, EC 2.7.11.17	KGH71373.1	MTVVLGVDLGTSAVKVSAVNKAGKIVAQESFDYPLVPQLKPGYAEQNPEDWVIATTVSIVRLILNDGINASQIEGISFSGQMHGLVLLDENYKVLRPAILWNDTRTSDQVLEINRKLGAKFVEITGNKALEGFTLPKILWVKENEPEIFSRVKVFLLPKDYLRFRMTDKIFTDFSDAAGTVALDVRKKIWSKEIIDAFGLPQSIFPPLLESIAFAGNISSSYSEFSGLSKQTKVFAGAADNAAGAIGAGILKTNMVMSSIGTSGVVLKIEQDKNINYHGKIHFFNHGIPNRFYSMGVTLAAGYSLSWLKKTFGKTDNFDDFVKSASNSTVGAKGLLFAPYIVGERTPYADGDIRGSFIGIDGIHQRSDFVRAVLEGIVFSFKDIFVLYDQIGANFDTVV…
	XylB2	xylulose kinase	PF00370, PF02782, EC 2.7.11.17	KGI02945.1	MTVVLGVDLGTSAVKVSAVNKAGKIVAQESFDYPLVPQLKPGYAEQNPEDWVIATTVSIVRLILNDGINASQIEGISFSGQMHGLVLLDENYKVLRPAILWNDTRTSDQVLEINRKLGSKFVEITGNKALEGFTLPKILWVKENEPEIFSKVKVFLLPKDYLRFRMTDKIFTDFSDAAGTVALNVRKKIWSKEIIDAFGLPQSIFPPLLESIAFAGNISNSYSEFSGLSKQTKVFAGAADNAAGAIGAGILKTNMVMSSIGTSGVVLKIEQDKNINYHGKIHFFNHGIPNRFYSMGVTLAAGYSLSWLKNTFGKADNFDDFVKSASNSTVGAKGLMFTPYIVGERTPYADGDIRGSFVGIDGIHQRSDFVRAVLEGIVFSFKDIFVLYDQIGANFDTVV…
	XylB3	xylulose kinase	PF00370, PF02782, EC 2.7.11.17	KGH89972.1	MTKCVLGVDLGTSAVKVSAVTKDGNIIAQEEMGFPLRQPKPGYAEQDPEDWVSATTVAIVRLILTDELKPEEIKGISYSGQMHGLVLLDKDNQVLRPAILWNDTRSTKQREEIMAKMGDRFIEITHNQPLEGFTLPKLLWVKENQPEIFAKARTMLLPKDYVRFRMTGNLAIDYSDATGTVMLDVEKQQWSQEILDAFDIPVSLCPPLVRSIDDTGDIDDWYAEYSGLSTDTKTFGGGADNACGAVGAGIDSPTKVLSSIGTSGVILKYEPNKENNYNGVLQYEDHAIPDAFYSMGVTLAAGFSLSWFKKTFADDEGFTSVVESAAKSTVGANGLLFAPYIVGERAPYADADIRGSFIGIDGIHKRYDFVRAVLEGIIFSFRDLMDEYEAKGSQFDTVV…
oligomer hydrolysis	gh31	alpha-xylosidase	GH31, PF01055	KGH89967.1	MFNTQTKDYLEWQYDDQKLRIIPWGSGLRVQATRTLFNNENWALTQNVQPNKVTLKYGKSESTITNGDIKATVDQYGKVTFYNTAGDKLVEEYWRVRKRSKKAQSEGDLTIDQNMVNQFVSALKIEGRTFTPNMAGDYCAVARFESASDEHIYGMGQYQQKDVDMKYCTLELAHRNSQASVPFAISSKKYGFLWNNPAIGQVSFSKNVTEWTANDTKLIDYWVCTGESPKQITERYTEVTGRPPMMPKYGLGLWQSKLRYQTQDELLKIAHEYYDRKLPLSVIVIDYFHWPHQGDFRFDKRYWPNPRAMVEELNKMGIKLMVSVWPTIDEKSENYDEMLTKGLLIQSDRGSRISMKFQGNTIFYDATNPDARAFVWNKVRQNYYDKGIEVFWLDEAEPE…
	gh31_1	alpha-xylosidase	GH31, PF01055	KGH71376.1	MKFTNGYWLTRDQYQINNPKEIFDTQINGNELCAYAPYKKISDRNDELNLGMTTIKITSPEEDVIGVKLIHFNTKKKGPSYKLIDENPNIKIKKDKDKVTYTSGHISATLPLGKKFEIDFNINGKIFTKSEEGAQGEITNKITKQHYMREQLSLGVDEKIYGLGERFTPFIKNGQSVDIWNQDGGTGSEQAYKNIPFYLSSKGYGVFVNQPEKVSYEIASENVDRVQFSVPGESLEYYIIYGPTLKEVLDKYTKLTGRPSLPPAWTFGLWLSTSFTTDYSEETVMKFINGMEEHHIPLDVFHFDCFWQKGFEWCTLEWDKEKFPDPEGLIKKIHNKGIKVCVWINPYIAQKSPLFKEGQENGYFIKKGDGNVWQWDLWQAGNAFIDFTNPNAVKWYQNK…

## Sheet: cellobiose
Cellobiose metabolism	gene short name	Protein function	PFAM, Cazy, TCdb, EC	refererence protein	sequence
Transport	mfs1570	MFS permease	PF07690, TCDB 2.A.1	WP_002816432.1	MDKKTNNLGLKLGILATSLLISDATAISVTVAPMEATFSNISATTVESLVTIPSFSMLLFILLSNFVIRLIGKKKTVLLGLSMAFIGGVLPAFVTSFPAIIFCRFLLGAGVGTYNTLAVGLISDFFTGVEQKKLLGFQTATSAIGSALTTFLAGILVSYDWHYAYLVYALSIPILLVFYLNVPEPSKKIANDSSALNAQEKNKIKLNSTVILSVVSMFFMFVFLMNIATKTSEFLTEQNIKNAAFLGTALTIGGLLGAVSGFLYGRVYVHLKNITPIFSSAVVALGFAGVAYSSEMILFTVGTSLVYIGYSMLISYLYGVIFDNVNAASKNISVSLAMVACNLGAFFSPYIVSIISNAIGNSSAKEGLSMSVLFYGVLAVIFVFPVFKKGIGSNTTKAI…
	melB	MFS permease	PF00083, TCDB 2.A.1	WP_011677476.1	MENKKTNISKTNYALNFIKTKSKAERHLKIIALCVTLGGLLFGVDTGVINGALPYMAKKQELNLNPATEGLVTSSITLGAAFGAIFAGRLADRYGRKRILFYLSIVFFFCTAICSLAPNAIIMMIFRFLLGLAVGSASVIVPTFLSEIATVKLRGPLVTQNEIMITGGQLLAFVVNAILGNIFVNVSNIWRYMIAFGMIPSALLFIGTLIVPESPRWLIMKGKTKTALKILKGIRSDKRQSQQEVTQIQATLKKEKEVSHISWYDLKKPWIKKLIILGSGLGIVQQIVGINIIMYYGTTVLIKAGFTHNIALITNIANGIVSVLATYTGMHLMNHINRRKMLLTGIAGTGGALALITLVSQILPHSKLLPVCVVFLTLIFLSFFQGCISPTIWLLMSEI…
	melB1	MFS permease	PF13347, TCBD2.A.2	WP_002823127.1	MDQTWQTKWPERISYGLSDAADNLVFQMLTTYLLFFYTDVYGLQASSVAILFLVARIADVVESLIIGLMIDRTRSRFGKSRPFFMWYAFPYVVFAVLTFVTPNFSGTGKLIWAYVTYLGLGFLYTAVNLPITSILPTLSQNEKELTLLGVIRQFFGSSVQIIVAVFTLPLIAFFGKGNQKFGFLMTIIVFSAISFLLIMNTFFHVHERFKNPEIAHQPLKQIFSMLKSNQPWLIISLVIFLYWLVTAIKNQTTIYYFKYVVNQESLVPLANSFTLAALVGVVLIVWLSNIKGKKRTMLTGIVLAFAGQLIMAIGVYSQLTAGLFFGIFLNAIGNGMVVGLVSIMIADTIRYGVSMGIQAEGILASTDDFGVNMGLGLGGMITAGLLQLSGYVANQKQSS…
	melB2	MFS permease	PF13347, TCBD2.A.2	KEP88191.1	MDTVSDQKGSATKVQKLDERLPFHRKLTYGFTDMSGNLLYCIISGYMLYFFTNVFGMSIGTAGVLLLIGRIFDAVRAPVMGILVDHTHSKYGKSRPWFLWMSLPFAIFVWLLFTTPSLTGTAKIMYGAIIYILADLSYTAVSTPITSVLPNLTLNSDDRQVANSIRLVLGNVGNFFAVTFILPFANFLGGSNHQKGWSLAVGVYAIVAFVFLVIAFFDMREKNIENDKIITIKESFRAARGNWPWILIVLANLIYWTAYMTRSSTLAYYFQYNMHNENYISLFNGFSIIQVLGMASVPLFVKFLRKWGTTVFMLVLTCLGQAIMGFSGNNLTGLLIGWCIACIGSGSACTMFFAMVGDTVDFGEWKNGIRANGFLTAIGASFCIQVGSGFGSFIPAEVL…
hydrolysis
	celZ	beta glucosidase	GH3	WP_011677766.1	MSKITSIISGLSLKEKADLVSGKDFWFTAQVSGLDRMMVSDGPSGLRKQADASNALGLNKSVVAVNFPSSSLTAASFDRALLQELGRNLGQAAKAERVRILLGPGINLKRSPLAGRNFEYFSEDPYLTGELASSYVQGVQESGVGVSLKRFAANNREDQRFTASSNIDQRSLHELYLSAFEKAVKMARPATIMCSYNAINGTLNSQNQRLLTQILREEWGFKGLVMSDWGAVSDHVAALKAGLDLEMPGKGNESTSEIIEAVNKGQLDEKVLERAASRVIQMVEKWQPENKTVISYDLEKQHRFARQLVGESIVLLKNEQQLLPLKSNQSLAVIGQLAEKPRYQGSGSAHVNAFNTTTPLKVVQDILPKTAYQAGYQIDSDQIDQQAEQAAVDLAKQAD…
	celZ1	beta glucosidase	PF00933,PF01915 GH_3, GH_3C	WP_032818730.1	MNNQVSTILNKLTVREKASLVSGKEFWYTEPIDRLGIKSIMMTDGPSGLRKQADTSDALGLNKSVEAVSFPVSALTASSFDRALLTQLGKHLGIAAKANDVAVLLGPGINMKRSPLAGRNFEYFSEDPLVAGELGSAYVNGVQSENVGVSLKHFAANNRENQRFTVSSDMDERTLREIYLSAFENVVKNAHPATLMCSYNSINGSLNSENKWLLTKILRDEWDFQGLVMSDWGAVADHVRAIKAGLDLEMPGKGKSSINEIVDAVESGMLAESELDKAARRVLNLIHTYSKDSNDAVNYQKEEQHEFARKTAEQSMILLKNEDQVLPLKSTDTVGVVGELAAKPRYQGGGSSHVNAFKVTTPLSVVQQINPDYQYAQGYTLKGTDTKESLSDEAIELAK…
	celZ2	beta glucosidase	PF01915, GH_3C	WP_002816432.1	MPISAGVGKSKIIDAIKKGSLSETTLDASIERILRVIFKISDLKRNGISYNKKNHHSLAKKAALESMVLLKNEDKVLPLSKKGKIAIIGPFAKKPRYQGAGSSRINPNQLDIPFDQIKKLAPDAEITYSQGYSLENSDQEVNDGLISEAVEVSQKSDVTVIFAGLPEMYDMEGRDRKDLKLPSLQNTLIDQVCKVQKKTVVVLTNGSAVEMPWINDVKGVFESYLGGEAMADALADLLFGENNPSGKLAETFPKQLNQTPSFINFPGEKDKVEYREGLFVGYRHYDKIGIEPLFPFGYGLSYTDFKYSNIQVDKRKLLDTQELQVSIKVKNIGKRTGKEIVQLYVKENNSSVIRPLKELKAFKKVELEPDEEKSVRFTLGKRAFAYYDVSLHDWHVKSG…
Transport,phosphorylation and hydrolysis
PTScel cluster
celA		PTS permease IIC subunit	PF02378, TCdb 4.A.3	WP_011677382.1	MDNKQTSSFKDNMTKAAGKFAGSRFVRAIMQAGFSVIPFTIIGAIFLILTVLPQAFPIPGFAALYADTLGRFINLFQVVYNSTMGILALVFAGTFTYSYTKIYQEEEHINVVPMNALLMFLMAFFITVPQLVWKNGSIQFVQSLKAVNIIGGGYAVSTSGITRIAAVGIFTGLIVGWITVQVYRFTIKHNWQIKMPASVPAGVSNSFSALIPGFCVAFVIAAIDLILIIMGTDIFKILYIPFSFVSNIADTWWGFLIIVFLIHFLWWFGVHGATIMSSFYTPIVLANMASNAKGGFHFFAGDPLNAFVIIGGSGATLGLAIWLLFRSRSTQLREIGKVEIVPAIFNINEPMLFGLPIVYNINLIIPFICAPLASGIVSYVAITSKLVPKVILQQPWPTP…
celA		PTS permease IIA subunit	PF02255, TCdb 4.A.3	WP_002820083.1	MSEEIENQKVIMSLIIAGGNAKGASFLAIKAAKEKDFKEAELKLTEADRFLAQAHNAQTDMLTKEANGEHAQMCLLMVHAQDHVMTAITFRDLAGEIVELYKRIEDK
celA		PTS permease IIB subunit	PF02302, TCdb 4.A.3	WP_002820718.1	MQKAAKEQGEDVDIFATAASDADNKLESEQPDILMLGPQVSYMLSQFKEKVKIPVEVINMQDYGLMNGEKVLNQALKEIG
celA	bglB	6-phospho-beta-glucosidase	PF00232, GH_1, EC 3.2.1.86	WP_002816931.1	MNKLFLPKNFLWGGAVAANQLEGGWDQDNKGLSVADIMTAGANGKAREITDGIVKGKYYPNHEAIDFYHRYKEDIKLFAEMGFKCFRTSIAWTRIFPNGDEEQPNEAGLKFYDQLFDECHKYGIEPVITLSHFEMPYHLVKAYGGWRNRKLIDFFVRFAKTVFKRYKDKVSYWMTFNEIDNQTDYTNRFLMATNSGLILKNDQSDAESLMYQAAHYELVASALAVKLGHSINPNFQIGCMINMTPVYPASSKPADIFQAEKAMQRRYWFSDIHALGKYPENMEVFLKQNNFRPDITSEDRIVLKEGTVDYIGLSYYNSMTVQSKESNPGFHFIGPELTVDNPNVEKSDWGWPIDPLGLRYSLNWLADHYHKPLFIVENGLGAYDKVENSQQIHDPYRIA…
celA	rpiR	transcriptional regulator	PF01418, PF01380	WP_002821413.1	MSQRNIFNFTSTETDIYDFLMSHKDEVIKSNLRNLAKTIHVSPASVLRCIKKMGFNSFYELKFDFRNKLQAIQVYGQSDHLIDISRDFFNRPLLDQYQNTITDIKNVIENSKMVFFFGIGTSGILAEYGSRQFANFGINSFYNKDPYYPFQLIEKDISSTVMVVLSVSGETHEVIKQITSLKNLKCKIISITNTSYSMVAKLSDINLSYNIGEEVFPDEINATSQIPVIFLLELLARELKKK
celB		PTS permease IIABC subunit	PF00367, PF02378, TCdb 4.A.1	WP_032811671.1	MDYKELATNILKNVGGKENVNDVIHCVTRLRFHLKDESKANDTAIKNMDGVMDVIHAGGQYQVVIGPQVDDVYDALVKVGGFQKKEEVSPDQGQNDEKKYGEKDQKQEGLFSRFLGLISSIFQPVLGILMASGMFKALVSLFTVAGIMSKTSGTYVILYALGDALFYFFPVALGWSAAKRFGMKELYGITLGGILVYPTLVSAVTSKTLYTLFAGSAFSLPVRLTFLGIPVVTQTYSTTVIPIILIVWVASHIYKWLNKNLPAILRAFFVPFFTLLIAAPLGLIVIGPIAMVIQDSLSKLVIAMIGLNAGIAGLFLGTFWSILVMFGLHWAIIPLFAIDIAQHGYDVINPLIFAGALASMGSVLGVFLRTKDPKERSIAIPAFISSFFGINEPSLYGVL…
CelC		PTS permease IIB subunit	PF02302, TCdb 4.A.3	WP_011677426.1	MAEKTIMLCCAAGMSTSLLVSKMQKAAESDGVDAEIFATAAADADAKLEEKHPDVLMLGPQVRYLEGQFKEKLTIPVEVINMQDYGMVNGEKVLREALSLIK
CelC		PTS permease IIA subunit	PF02255, TCdb 4.A.3	WP_002819703.1	MAEEQHDEQLQTVMGLIINGGNAKSSSFEAINAAKKGHFTVADQKLKEADKFLVDAHNSQTDMLTKEANGDHAKVTLLMVHSQDHIMNAITFRDLAGEIVDLYKKLAKEGE
CelC	bglB	6-phospho-beta-glucosidase	PF00232, GH_1, EC 3.2.1.86	WP_011677427.1	MSEGIQMPKGFLWGGAVAAHQLEGGWNEGGKGVSIADVMTAGAKGVARRVTDSVEDGEIYPNHWGNDFYHKYPEDIKLFAELGLKCFRTSIAWTRIFPNGDETEPNEAGLKFYDDMFDECLKYGIQPVITLSHFEMPYHLVKEYGGWSNRKMIEFFDRFAEVCFKRYKDKVKYWMTFNEINNQTDWPDPHPLLQNSGLQLDKNDNWEEEMFQAAHYEFVASADAVQIAHRIDPSLQVGSMIAMCPIYPLTSKPADIMKAERAMQYRYYFGDVQSLGFYPEWIQKYWARKGYNLDISASDLATIKAGTVDYVGFSYYMSFATKAHEGETHFDYDEHDDLVSNPYVEKSDWGWQIDPVGLRYAMNWMTTRWHKPLFIVENGFGAYDKVEDDGSIHDPYRIQ…
CelC	bglB	6-phospho-beta-glucosidase	PF00232, GH_1, EC 3.2.1.86	WP_011677428.1	MTETTKSGLRKDFLWGGAVAANQLEGAWDVDGKGVSVSDIMTAGAYQKPREITDGIIAGKNYPNHEAIDFYHHYKDDIKMFAEMGFKCFRTSIAWTRIFPNGDETEPNEAGLKFYDDMFDECLKYGIEPVITLSHFEMPYHLVTEYGGWRNRKVIDFFVKFATVCFKRYKDKVKYWMTFNEINNQTTFTNDFSIATDSGLIFRNKESEAEREALMYQASHYEVVASALAVKIGHKINPDFEIGNMVNFTPVYPASSDPKDILLAEKAMQRRYWWADVQALGEYPVGMEAYFKNHDLRPDITAEDRVVLREGTVDYVGFSYYNSMTVKYSDDNPEFKFVGDREAVKNPNLKYNDWGWPVDPVGLRYSMNWLTEHYHKPVMIVENGFGAYDKVESDGSIHD…
CelC		PTS permease IIC subunit	PF02378, TCdb 4.A.3	WP_011677429.1|	MAEKKPNSFITDKVIPLAGKLASSRHLIALRDGMTLAVPMIIIGSVFMIIAQFPIQAYLDFMASVFGKNWATVLQYPTNASFHIMGLIAVIGISYNLAKSYKVDPISASIVSTGAFVLTIPLKTDKAGALWIPLTQFDSAGLFTAIIVGLFITDFYVWMVHKNWTIKMPDTVPPAVSNSFAALFPGFIVLALVWVIRLGVEATPMQSIPNIISFFLATPLSHLNNTLPGALVAELLISFLWIFGIHGANVVSGVMMPIWLTALNQNHAAFTAGKALPNIVTTSFFDNFVHMGGSGATIGLAMLLAFAAKSKELKTLGKLVAGPALFNINEPIIFGLPIVMNYKMLVPFIVTPLINVTTTYIGMATNLVARPMGVYIPWTTPPILSGFIATGHISGSVMQ…
celD		PTS permease IIA subunit	PF02255, TCdb 4.A.3	WP_002820083.1	MSEEIENQKVIMSLIIAGGNAKGASFLAIKAAKEKDFKEAELKLTEADRFLAQAHNAQTDMLTKEANGEHAQMCLLMVHAQDHVMTAITFRDLAGEIVELYKRIEDK
celD		PTS permease IIB subunit	PF02302, TCdb 4.A.3	WP_002820084.1	MAEKKVMLVCAAGMSTSLLVSKMQKAAKEQGEDVDIFATAASDADNKLESEQPDILMLGPQVSYMLSQFKEKVKIPVEVINMQDYGLMNGEKVLNQALKEIG
celD		PTS permease IIC subunit	PF02378, TCdb 4.A.3	WP_032806754.1	MDNSANKSKGKKILDKFSDFSARVGNEVHLRSLRDAFATIMPLFILAGLAVLINNVIFPFFAAGQHLTNLQFWGNMVTNGTLNIAGLVLAPVIGYTLAKNKGFNNPLLAAVIALSSLIIVMPFTINLVPVGAKKAVNISGALDFSNLGTTGMFAGIIIGLVATEVFIRLSKIKHLKINIGGNVPPSVSASFSDMIPVIITLSFMDLLSSLLLVIGKTNLIALITNLIQEPLRRFNTSLPGMLFIYSCGNFLFTLGIHQTVINGTLLDPVLLINMNKNMAAYAARKAIPYILTNTFRDTFGMIGGTGSTICLLIAIFIFSKQRASKNVASLSGAPGLFNIDEPVIFGYPIVFNIPMMIPFVLQPVIGILIAYFFTSIGWMSRVVVFIPWTTPPLLSAYLA…
celD	bglB	6-phospho-beta-glucosidase	PF00232, GH_1, EC 3.2.1.86	WP_002821457.1	MQTEGAWNEGGKGMSVYDIKPSGPDNSDWKVAIDEYHRYPEDVNIMQNLGMNFYRFQISWSRVQPEGEGDFNQTGIDFYNRLIDNLLKAGIEPMICLYHFDMPLALAKKYNGFLNQKVVSAFFEYAKKMIEKFGDRVKYWITFNEQNCFSLSSAFESSGYLTGKKTLRELYQIQHNTILAHCLVANYIHQSKPDLKIGGMEAFQEAYPYSPLPTDVEVTRKYKEFVDYNLLRVFVEGKYSTEVIGFMKENHLEDILKPSDLLEIGNNRSDFISFSYYTTSTLDSSQIPVGSIPNYYGQMGYKKNPYLLSNEWGWQIDPQGFYGILIDLYNRTHLPIFPIENGIGVRENWDGQNQIDDSYRVQYHRSHIRALKKAVRDGANVIGYLGWGLIDIPSSKGNV…
celE	bglB	6-phospho-beta-glucosidase	PF00232, GH_1, EC 3.2.1.86	WP_032806011.1	MYKSSYPKTFPENFLWGGATAANQIEGAWNIDGKGLSTAEVVRKSEDRHQMSMDDVTRESLKNALLDQTDQYYPKRRGIDFYHRYKEDIKLFAEMGFKVFRFSMAWSRIFPTGEDEKPNEAGLNFYDCVLSELEKYNIEPLVTLSHYEMPIALTEKYNGWSKRQTITAFNLFTGTVFKRFKGRVRYWLTFNEINTGTWGFHETGAIDGNLSKQDQLQIRYQCLHHQFVASAIATKQLREIDPKAKIGCMLARMQTYPSTPNPKDVRAAQLEDEKNLFFTDVQARGEYPEYMNRYLAENNVEIKMENDDQNIISKYTVDFVSFSYYMTTVTEANGKEQANGNMATGGRNPYLKESDWGWQIDPIGLRITLNAMWDRYRKPLFIVENGIGALDKLDKGRIH…
celE		PTS permease IIABC subunit	PF00358, PF02378, PF00367, TCdb 4.A.1	WP_002822525.1	MDYTNLAKKILAGVGGKENINTAWHCATRIRFKLKDESKADTNKIESLEGVVTVVKSAGQYQVVIGNSVAKVFDPLAASANLENNDKKNPEKADKESNIINRFIGFISSVFTPFLGAMAGAGILKGLLALFIAVGWLTTKSGAYQIWYAAADGFFYFLPILLAFTASKRLKVNQFVATALAAALVYPSLVTIASNSQTINFFGIPVISTTYTSSVIPILLAVWVLSYLEPFLDKIFPEAIRNIFTPLFSLLIMTPLTLIVVGPLGTSIGTILSTSVSSIYNFTPAIAGAIMGAFWQIFVIFGVHWTFVPVMINNIAKLGYDPLLPILSVAVISQAGAAAGVFLKTKDKKMKSLAGSSTITALLGITEPTIYGVTLKLKRPFICATIAGAIGGAIAGGAK…
celF		PTS permease IIABC subunit	PF00358, PF02378, PF00367, TCdb 4.A.1	WP_032808708.1	MSIKDSAKQIYDTVGGEANINYLTHCVTRLRFRLKDESKVDDEKVKQIPGVMGINHQNGQYQVIIGNAVSDYYDQVIKLGDFPTDESGDSNKTDTKEEKGNLFDQFTSFISSCMSPLIPALIGGGMIKVILILLTTVGWMSDKSQTYTILSVFGDAPFYFLPIELAITASKYHKVNQMMAVIAGAILIHPNFITLVNSGKAIHLMGLPVTAASYSSSVIPILLIVWAMKYLEAFLEKVVPSSFKSILKPLLEIFIVGVVSLVIIGPIGTWAGELLSGIVLLIQKHAAWLAMPLMAAFMPLIVMTGMHWAFSPIFLAASIASPDSLILPAMLAANIGQGAASLAVAVKTKNKNTRQIASAAAVSALLAGVTEPALYGVTLKYKKPLYASMISGAITGLFM…
celF	bglB	6-phospho-beta-glucosidase	PF00232, GH_1, EC 3.2.1.86	WP_032808711.1	MTEFPKNFLWGGATAANQLEGAYDEDGKGLSIADVLPGGPKRFEIVNQPDFDWTIDKNKYRYPNHEGIDHYHRYKEDIKLFAEMGFKCYRFSIAWSRIFPNGDDKEPNEAGLKFYDNVIAECLKYDIQPVLTISHYEMPLNLVKNYGGWKNRKLIDFYERYASVVLHRYAKSVKYWMTFNEINSALHFPVMGQGLVKSNGADDMQNIYQAWHNQFVAGAKAVKIAHEIRPDIMIGCMLLYATTYAYDANPVNQLAALKENQAFNHFCGDVQVRGTYPAYTESVMNRYGFSFKDLEVTDADLKVLKENPVDYIGFSYYMSTVVNVTDKKLATAKGNLVGGVKNPFLEASDWGWQIDPTGLRIALNELYNRYQKPVFVVENGLGAIDKPDKNNFVQDDYRI…
celG		PTS permease IIA subunit	PF02255, TCdb 4.A.3	WP_050496724.1	MEENEQNLEIIMGLIANAGNAKSFAFEAIAVAKQNDFELADSKLKEANNALIKAHDSQTKMLSDEASGKHSKLTLLSVHSQDHLMTSITFLDLAREIIDLYKIVLRKTSEVGKLQKDI
celG	bglB	6-phospho-beta-glucosidase	PF00232, GH_1, EC 3.2.1.86	WP_032810929.1|	MVKLRNDFLWGGAVAAHQLEGGWNEGDKGISIADIATAGTNDKPREITDGILKDQFYPNHEAIDFYHRYPDDIKIFAELGINAFRTSIAWSRIFPNGDEERPNEKGLEFYDKLFDELLENGIEPVVTLSHFEIPYHLVTKYGGWINRKLIKFFVRFAKTVFTRYKNKVRYWMTFNEINNQPAINKGSLLTNSGLLLKKNENAEKLMYQASHYEVVASALAVQIGHQINNNFKIGAMIAMVPIYPASSDPKDIFKAQRAMQARYWFADVQAKGQYPKWLVKYQEDSNFDLDITLEDLDVLKAGKVDYIGFSYYMSMTIKSKENEPANYKYEEERDIVNNPNIPTSEWGWQIDPKGLRYSMNWLNDKYGLPLFIVENGLGAVDEINHNHQIHDDYRINYLK…
celH		PTS permease IIA subunit	PF02255, TCdb 4.A.3	WP_032811466.1	MTKSDSENSSVKNTMDIIINAGDARAFIADALDNIGDFDYKAAKENIVKANNKLIIAHRLQTKKLQSEAKGDPIHYSVLFTHAQDTLMTIMSEYNLVKHLISVFEKRDQQSNDKEGNS
celH		PTS permease IIB subunit	PF02302, TCdb 4.A.3	WP_032811523.1	MSKKVLLICGSGASSGFMAVNIRKAAKKLGLDYSIKARSESELGDYVDDIDALMVGPHLKAEFQGIKERVPSSIKVILMKPDYYSMLDGKGAVEHLKQELGD
celH		PTS permease IIC subunit	PF02378, TCdb 4.A.3	WP_032811467.1	MYNIIESVFAPLAKGANTIYGFTFLLFIDCFIYSMGISGWVLTPITQPIMLSGIAANALAVTAGYPATHIFTSEVIYSGWAWIGGVGCTMPLVLMMLFMAKSQRLKALGKACIVPSVFNINEPVVFGTIVWNPYLMIPLWINGIVLPIITWVGLKAGLAAIPKALMQMWYIPFPFSTWLVSPSVGALILMAIIFVIAWVIWFPFFRIYDGRVVKEESIKH
celH	bglB	6-phospho-beta-glucosidase	PF00232, GH_1, EC 3.2.1.86	WP_032811465.1	MKRNNYPFFPSNFLWGGAQAASQADGAYLEDDKGLNSSDVQPYFKGLFNQKIQELETQGMKLEQVKSNIKDTEGYYPKRFGIDFYNSYPEDLRLLAGMGFKTFRTSLDWSRIFPNRDDEIPNESALKHYGQMLDCMLDLGIEPIITMNHYETPVNITVKYGGWPNRKVISMFEKFGKLLLDGFGNKVKYWIVVNQINLIQTEPFLSAGVCVDQYQNEEEAIYQAVHNQMVAAAWIQKYAKSLHDNNIHIGTMIADSTVYPASCRPDDIVLAMRQNRLQYFFTDVQFLGYYPAYAKNYFSDKRIKLDIRDEDKELLQDNPMDFLAISYYYSKMVDASKNKYRPSDTSKNPYLKENPWGWSVDPQGLYNMLSQYWDRYHKPIIIAENGIGMYDKVENGKIQ…
celI		PTS fusion protein	PF00874, PF00359, TCdb?	WP_002819300.1	MSNIYFNDFEIQALTLALIEKTFTKKFRKLNISDLKTFIPDKVFKACLETVKDIKNDYKLFLNDPNFLVRFIIHVNNLFDRVKFSKQETEDTMLTGLALQYPFIYDLSLYTAEDLSKHLNISISYTETTYLLLHFGSYLISRKQNLINTVIITVNYYNNADSLLTSLSKHFGDDISISEIKTNFSNEDINSKLILTTEDNIDVKDNNYVVKITPFLTDTDVIKIKKMINKIRHDVQTDKIIKFLHEFTSPNLFFNDLNFKNKKQCLVYAADKLLQYQYVGKDFLNEICERERMAPTLFDTVAMPHSLKLNAKKSQMVVMINNKPIKWSVDNKSQLIILISVNKNDRDIFEDLLQALIDELSIRKNVQSLINSNNYNIFYTKIVNLMKNKSFD
celI	bglB	6-phospho-beta-glucosidase	PF00232, GH_1, EC 3.2.1.86	WP_002819299.1	MLQTRQRVLGIIDGRGPSQADIMLLPEKYSRLGSFGANVTSQDIIRALNDKQGNYPRRRGIDFYHTYPEDLELMRRMGFKCFRTSFSWSRIFPNGDETEPNEKGLVFYDKLIDKMLELGMEPIMTISHYEMPINLILKYGGWQDKKIISLFYRFAQTLLKRYQHKVKYWIVFNQINDVYDWGEFAGLGILKNKTDDSRTNMSKKFQAVHNQFVANAMIVKYAHEMNSSLKIGGMLGMTPLYGASSNPKDAAAAYYLWRIHDLFFSDVLSTGSYPGYMLRYFSENNVSIDTTPAELDLIKSNTIDYLSFSYYYSAIVDHRHPYTVIPNPSLKKSIWCWADDPVGFRYVFDVLWDRYHLPLFVAENGLGAVDKIENGEINGSYRISYLSEHIKRMKEALKD…

## Sheet: mellibiose
Melibiose metabolism	short name	Protein function	PFAM, CAZy	refererence protein	sequence
Transport	mfs1570	MFS permease	PF07690, TCDB 2.A.1	WP_002816432.1	MDKKTNNLGLKLGILATSLLISDATAISVTVAPMEATFSNISATTVESLVTIPSFSMLLFILLSNFVIRLIGKKKTVLLGLSMAFIGGVLPAFVTSFPAIIFCRFLLGAGVGTYNTLAVGLISDFFTGVEQKKLLGFQTATSAIGSALTTFLAGILVSYDWHYAYLVYALSIPILLVFYLNVPEPSKKIANDSSALNAQEKNKIKLNSTVILSVVSMFFMFVFLMNIATKTSEFLTEQNIKNAAFLGTALTIGGLLGAVSGFLYGRVYVHLKNITPIFSSAVVALGFAGVAYSSEMILFTVGTSLVYIGYSMLISYLYGVIFDNVNAASKNISVSLAMVACNLGAFFSPYIVSIISNAIGNSSAKEGLSMSVLFYGVLAVIFVFPVFKKGIGSNTTKAI…
	melB	MFS permease	PF00083, TCDB 2.A.1	WP_011677476.1	MENKKTNISKTNYALNFIKTKSKAERHLKIIALCVTLGGLLFGVDTGVINGALPYMAKKQELNLNPATEGLVTSSITLGAAFGAIFAGRLADRYGRKRILFYLSIVFFFCTAICSLAPNAIIMMIFRFLLGLAVGSASVIVPTFLSEIATVKLRGPLVTQNEIMITGGQLLAFVVNAILGNIFVNVSNIWRYMIAFGMIPSALLFIGTLIVPESPRWLIMKGKTKTALKILKGIRSDKRQSQQEVTQIQATLKKEKEVSHISWYDLKKPWIKKLIILGSGLGIVQQIVGINIIMYYGTTVLIKAGFTHNIALITNIANGIVSVLATYTGMHLMNHINRRKMLLTGIAGTGGALALITLVSQILPHSKLLPVCVVFLTLIFLSFFQGCISPTIWLLMSEI…
	melB1	MFS permease	PF13347, TCBD2.A.2	WP_002823127.1	MDQTWQTKWPERISYGLSDAADNLVFQMLTTYLLFFYTDVYGLQASSVAILFLVARIADVVESLIIGLMIDRTRSRFGKSRPFFMWYAFPYVVFAVLTFVTPNFSGTGKLIWAYVTYLGLGFLYTAVNLPITSILPTLSQNEKELTLLGVIRQFFGSSVQIIVAVFTLPLIAFFGKGNQKFGFLMTIIVFSAISFLLIMNTFFHVHERFKNPEIAHQPLKQIFSMLKSNQPWLIISLVIFLYWLVTAIKNQTTIYYFKYVVNQESLVPLANSFTLAALVGVVLIVWLSNIKGKKRTMLTGIVLAFAGQLIMAIGVYSQLTAGLFFGIFLNAIGNGMVVGLVSIMIADTIRYGVSMGIQAEGILASTDDFGVNMGLGLGGMITAGLLQLSGYVANQKQSS…
	melB2	MFS permease	PF13347, TCBD2.A.2	KEP88191.1	MDTVSDQKGSATKVQKLDERLPFHRKLTYGFTDMSGNLLYCIISGYMLYFFTNVFGMSIGTAGVLLLIGRIFDAVRAPVMGILVDHTHSKYGKSRPWFLWMSLPFAIFVWLLFTTPSLTGTAKIMYGAIIYILADLSYTAVSTPITSVLPNLTLNSDDRQVANSIRLVLGNVGNFFAVTFILPFANFLGGSNHQKGWSLAVGVYAIVAFVFLVIAFFDMREKNIENDKIITIKESFRAARGNWPWILIVLANLIYWTAYMTRSSTLAYYFQYNMHNENYISLFNGFSIIQVLGMASVPLFVKFLRKWGTTVFMLVLTCLGQAIMGFSGNNLTGLLIGWCIACIGSGSACTMFFAMVGDTVDFGEWKNGIRANGFLTAIGASFCIQVGSGFGSFIPAEVL…
Hydrolysis	galA	alpha melibiase	PF16875, PF16874 GH_36N, GH-36C	ABJ57620.1	MITFDENTKVFHLSNNQISYLMSVEEGNLLAHLYFGKRVGHYSGERLNPRFDRSFSGNLPGSLDRTYSKDTLLQEWSGNNTGDYRAPAVIIRDENGARQTDFRFQSYKIIDGKPELKNLPHAYVKDDSEAQTLIVNLLNENLACEVELSYSIYNDRPIIARSAKLINKGRHILHIEKIASMQIDFPKSDFQVISLPGAHARERQIERQTLHHGLTQFESRRGTSSHHMNPFIALIHPSTTEFNDEAIGIQLVYSGNHQETLERDYIDQTRVLAGINQYDFDWKLRAGDSFQTPEALIVYSSSGLNGMSQTYHRLLRERVARGKYQFAQRPIVINNWEATFFDFDTEKIQKILDNAAPLGIEMFVLDDGWFGHRDDDNSSLGDWFEHATKLRGGLKALSQ…

## Sheet: maltose
Maltose metabolism	short name	Protein function	PFAM EC, TCDB, CAZy…	refererence protein	sequence
transport
locus malA	malEFG	MalE, ABC transporter	ABCdb: S_5ab	WP_002820188.1	MKKFSKFINLGAVSLMTAAIFSGTGLLFRQDAFAAQPYKGKTIKIGVWIGSDLEQTGLNKLIKGFEKKEGAKVTEKVYTNFQTQIQADFSARKAPDVFYMDSSLYPWFISQGVLAQLPKKQMQSTKFYKNLIAAFTSKGKLYGVPKDNSTLGLLINKDMFKKVGVDPKTIPTSYAGLIKWLPGFQAKLNKAYGKGKVTAMTYDQDMARNLAIMIAKGGKPVKNNGKANLASAQVVKNLGLYKKLVNTGAVATAKDLGSGDNGTAFGTGKVAMTEEGNWTYQVQKKQYKTNFEVLPMPTYQGKQRGMIFTVGWGENAESKNKKLDNAWIAYVTSKKEMSVWAKTVGVMPSRPDVAKAIKLTKDSNLDTWLKATNYSTVWQEGNTLTTINTSYQNFISDAM…
		MalF, ABC transporter	ABCdb: M_5ab2	WP_002821206.1	MASNLEYRKPQKTGQKRRNRETRQAYLFLTPALIIIIIFFVAAIAFALFMSFNKVNMFSQQFRFTGFKNYLNAFSDKVALKALSNTALFSFVVVPLQTLIALVIAYGLSSHAVKFKKTFRLIYFLPTLTSSAALTLIFMFIFNVAGPLNNFFMSIGFYNKPINFLQNPAYSLKVIMVMNIWSTVPTYMTIYLASLVDLPESFYEAAEMDGATSWDKLRYITVPYLRPITTYVLLTGIIGTFQMFDQAFIFSNGSGGPNNSTLTLALMIYNYAFGSLNTMGYACALAILLTIIIFAVSRLAEKINGGNGLQ
		MalG, ABC transporter	ABCdb: M_5ab1	WP_002816894.1	MREKSKILKVILYIVLILYAIITFYPFLWALAASFKPLKEIVSGNPNIIPKHATLASYEYIFGASSLFTRWFVNSVIVSTIGTVINIFLNTMAGYALARLDFPGRQRIYYAFLAFMMVPAQILLIPNFLILSKMGLLDTLTSLILPAAINIGNIFMMRQFFLSFPKDIEEAAEVDGLGRFATFFRIVMPLARPSIATQAVFTFMGFWNNFMAPMLYISTPSKYTLTLGLQTFVSQQSGIRWDHSMAASIISILPIIVLYIIFNGYFLQGIRMDGEK
locus rafA	msmEFG	MsmE, ABC transporter	PF00528, TCdb3.A.1, ABCdb: S_5ab	WP_002822878.1	MNKTIKLVTGVLAFLILIAVTVSMFLTSGPNLNGKTVIQLFSTKTENAATYKELIKAFEKKYPSIEVQLSSPSSAATVLRTDLAKNSLPDVIAVGGDNNLVSLVSSEGLRNLAGQSYAKTTLSAYRKMITSLYSKKALYAVPYATNAAGVIYNKALFKKAGIKTVPTTWNELIADAKILKAKGITPFESAYKDTWTTMATWNPIVSNTIPSSWIKKRLENKTTFAATHQTAMKKWLQIAQYSQSDYMGTSYDQANIDFAKGKVAMIINGNYEIPAFISLNKKIDADMFMLPVSNNAKANKVTSGIDVAFAISKVSKHFSADNKLVAFLMDKKNAAIYNKEQFSFSAIKGVKQKSRFVAGIADQINRGNVINYPDHYYPSALDLTQMLTQAGLNAANHMN…
		MsmF, ABC transporter	PF00528, TCdb3.A.1, ABCdb: M_5ab2	WP_002818706.1	MSGRNNYETGSKKISLTFYLMTVPMAILFFIFHTIPFLRGVFYSFTDWKGFGNWHFVGLRNYGYMFSNADIGSAYGFTFKFAVFATIFVNVIALLIALGLTSKIKFQNTLKAVYFLPYMLGTLIVGFIFNFIFGNLLPDLGKALHWSFLTTNILGTSHAWIGILIVTIWQGLAFNTLIYMSGLQSVSPELYEAASLDGAGAWKKFWRITFPLIAPFFTINLVLSVKGYLMVFDQIMAMTSGGPGNSTTSISVLIYTQGFQGSQFAIQSANAVVLFLIVAGVFLFQLNVLNKREDRIEN
		MsmG, ABC transporter	PF00528, TCdb3.A.1, ABCdb: M_5ab1	WP_050489757.1	MHDKNNLLKPAKIKAIKHPNYTVTAVLATIAVFAILGALYMTMMIALKSPSDMTNVLAWPKQFQWSNFTSAWQMTDFPLMFRNTLFITAWNIIFTIITNSAAAYAITRYRKQSRFFNLLYYYFISAMFIPFNVIMLPLVREVSAFHMDNDFGMTFLYIIFGMPLNIFLYSGFVKQIPVALEEAAVMDGAKPYQVFFKVIFPLMAPMHATVAILSFMWTWNDFLMPLVLLSDPKQQTLQLAQYVFQGQFSTNYNLAFASYVLVLAPVLIMYVFFQRYIISGVLTGSVKG
locus rafB	malEFG1	malK, ABC transporter ATPase component	PF00005, Tcdb 3.A.1, ABCdb: N_5aa	WP_011677331.1	MPNIVVSHLTKKYPKAVKETLSDSNFTIANGEFWAIIGPSGCGKSTFLRMLAGLEPISGGTISVDNKVINKLPPQQRKMAMVFQDYALYPHMNVYGNMAFNLKMKKKTKKEIETKIKKAANALGLNDLLNRKPAELSGGQRQRVALGRAMVRDPDFFLMDEPLSNLDAKLRVDMRSLIIKLHHQLKTTTIYVTHDQAEAMTMADRILLLNDGGIQQVGTPFELYNAPVNLFVAQFIGSPSMNILKGKLDSGKFSINQSDLDLSHILPDKLKNYQGSILIGFRPESIKNIQVEKETKNKKISNNLNLQGKLNFIEYLGGHSLLSLDMFGQTIIIQTEKNFSRNTDKNFQISIPNNKLFYFDPKSGKNLSLMEE
		MalE1, ABC transporter	PF13416, TCdb3.A.1, ABCdb: S_5ab	WP_002817948.1	MRVRKLFILFAALACVIIFAIYKLRQSSSSSQSVTTINFFNQKPEVAAGYQKLAKLYEKEHPNVKVKITTVGNGSGASSLQAKFVSGDAPDVVMLGGLPDVDRYRKHLISLNSMSIQKKIVPSLKTGAEIGSTLYGIPVDIEGYGWSYNKQIFKKAGIDPNSIHNYATFKKAVEKLNSEKKKLGLTAVFGFNGGDTTTIASYAAQFLSQHFKNNLTKAYYSEHLNWKYSKQMRAYTNLIKKYNVQPILSVKYDPSVQDLFFNEKVAMIPQGNWIIPTLDEADSSFVKDKLGMLPFYVGNNKQIMTGSSWYIGITDQHPAKEKAAKKFVTWLYTSPESQNITVNEMRLVPATINYPLSKLPDPISKLVYVDGTSKNAFVPVHKEFPNGFTQEAIGPNMQR…
		MalF1, ABC transporter	PF00528, TCdb3.A.1, ABCdb: M_5ab2	WP_002817497.1	MFTRKYNYWLFIAPTLILLAVIIVIPFIIGIFYSFTNSNGLTASWIGLKNYQLLLSDDNFLESCWLTILFSLLSVVGINVIGLGFALLVTRSDNYFNRLLRTIFFVPNLIGGILLGFIWQFIFIQIFQAFGESLDWSWLKGWLSTPATGLWGLVILFWWQMSGYIMLIYISFLNNIPKNTIESAELDGANNQQIFWHIKLPQLAPAFTISLFLTLANSFKIYEQNLALTNGGPYRSTELI
		MalG1, ABC transporter	PF00528, TCdb3.A.1, ABCdb: M_5ab1	WP_002817498.1	MKIRPTKFLITLFALIAGVVWIYPFVIIVLNSVKTKNGIFANPIGFNSFTTKNYYQAFQQLDFIHSFWNSLIITVGSVFLITIFSSMAAYALARTNSRLNSSIYYLCAGTMLIPFQSIMIPLVSIFGKIDFLDRTSLILMNTGLALSLSVVLFYGAFLGVPRSIDEAAILDGASTIKAFFMIILPNVKSMTGTVIILNAMKIWNDYLLPSLVINKDGMYTLPLKMYYFFGETNSQWQLALAGLVLAIIPVIILFVLLQKQIMQSAIEGAVK
hydrolysis	malZ	alpha-glucosidase	PF01055, GH31; PF13802; PF16338	WP_032818839.1	MFGKIKFYEKKSNDVSIEFENGRASVDIITPSIINFFSPLSTERRASKAVENLKRMPGKITVDFIDGQVLVYTEKLKVSITDNFMVDIFDLNGKRICSDYRGEDKPFVRRGNDDDGNIAAEEGHQLEEERKSQKIKILKQLNPGSYFYGLGDRTGHLNKLGYHYKMWNTDNPNPHVESFETMYKSIPFFVALEKKTAYGIFFDNSYETVFDFGKENSNYYSFSAVDGNLDYYFIYGPSAKEVIFGYTLLTGTTPLPQLWTLGYQQSRWSYAPEKRLQEIANNFRKKDIPCDVLYLDIDYMDGYRVFTWDQQKFPNHEKMLDRLKGQGYKIVTIIDPGVKKDKGYSIYDQGLKNNYFATDRDGIPYVNRVWPGKALYPDFSNQAVRHWWAENQKILVNHG…
Phosphorylation and hydrolysis	malA	maltose-trehalose phosphorylase	CAZy GH65N, EC.2.4.1.64	WP_032805961.1	MTKTLMEYQQNQPWIIKENSFDNNFLSKCESVFALGNGYLGVRSAFEENYIGEKRDMFVSGTFDRFDKSEVTELPNVPDFIQMEFVINGRNLDLNLGEITQYSFSLNLKTGQLIRHFIWKFADIHLEFNFRRFVSFDDLHLLGQEVTIRNLGADTSFQLKSGIDGQLTNSGSQHFAEGTKDQEKNRILQMVSTTAQSRIDFVQSTIHDFSDRSLIDKARIEISRRQIHKLYWFHLKSNQSIKISKLSNVYTSIDRDLNQKTVEYMISVSANVLNFDVQKGFDYLLKKSALAWEEKVWRDFPIEIKSIDFTDQLALNFARYHLHIMVPKHDGRMSIAAKGLSGEGYKGHTAWDTDIFMLPYFTMTYPEIARKLLTYRYLGLSGAHKKAALNHYQGAQYPW…
isomerisation	bpgm	beta phosphoglucomutase	EC 5.4.2.6, PF13419	WP_011677417.1	MAKFSDIKGFTFDLDGVITDTAKFHEQAWKQTAEEVKTPWSDQLAADLKGISRMDSLEMILKAGNHEKSYSHEEKVALADQKNKKYQQLIKQLTPADILPGMEKLLNDLKSAGYQMSLASASKNAPGILKQLGISDYFKGIVDPATLHAGKPDPEIFVRAGEILGFRAEEMIGLEDAPAGIKSIKGAGQTALGIGPATKTAVPDLYFDNTAEVSLAAIKERMA

[truncated: 2 more sheets: lactose-galactose-sucrose, additional]
